# Supplementary material for: Transcriptomic Profile of Oral Cancer Lesions: A Proof-of-Concept Pilot Study of FFPE Tissue Sections
Source: Int J Mol Sci. 2025 Jun 28;26(13):6263. doi: 10.3390/ijms26136263 (PMC12250292; doi:10.3390/ijms26136263)
Supplement: Supplementary file 1 [file ijms-26-06263-s001.zip]

Archive with 3 entries (3 files):
- Supplemental File 1. FFPE RNASeq DEGs MB JLM FBM 03 06 2025.csv
- Supplemental Figure S1. OSCC lesion pathology 04 11 2025 JLM FINAL.pdf
- Supplemental Figure S2.a-e RNASeq FFPE OSCC Top 5 KEGG pathways-MB FBM JLM 03 06 2025.pdf
