# Supplementary material for: Transcriptomic Profile of Oral Cancer Lesions: A Proof-of-Concept Pilot Study of FFPE Tissue Sections
Source: Int J Mol Sci. 2025 Jun 28;26(13):6263. doi: 10.3390/ijms26136263 (PMC12250292; doi:10.3390/ijms26136263)
Supplement: Supplementary file 1 [file ijms-26-06263-s001.zip › Supplemental File 1. FFPE RNASeq DEGs MB JLM FBM 03 06 2025.csv]

row	baseMean	log2FoldChange	lfcSE	stat	pvalue	padj
WASH9P	20.78266633	-2.605995214	0.789164589	-3.302220157	9.59E-04	0.003957603
MIR12136	162.8985028	-5.664031211	0.634256583	-8.930189085	4.25E-19	1.74E-17
LOC100288069	153.1540285	-2.59202601	0.378819582	-6.842375978	7.79E-12	1.48E-10
LINC00115	28.04870652	-1.875290622	0.511763652	-3.66436853	2.48E-04	0.001215809
LOC284600	37.71626215	-5.557908061	1.083700322	-5.128639299	2.92E-07	2.74E-06
LINC02593	35.55573331	-3.850267864	0.713870868	-5.393507476	6.91E-08	7.32E-07
LOC107985728	54.0918743	-4.019276918	0.78708371	-5.10654314	3.28E-07	3.05E-06
SAMD11	33.23444667	-1.949104901	0.61263613	-3.181504985	0.00146512	0.005722493
NOC2L	289.9064954	-0.594422958	0.225306567	-2.638285094	0.00833265	0.025261901
HES4	74.26351218	-1.737146047	0.562988378	-3.085580651	0.002031551	0.007614109
C1orf159	119.3456175	-1.1522932	0.372645695	-3.092195124	0.001986822	0.007477442
LINC01342	6.78145826	-3.943137047	1.45060881	-2.718263545	0.006562554	0.020664687
TTLL10-AS1	11.31085843	-4.700150527	1.416469535	-3.318215048	9.06E-04	0.003765121
LINC01786	20.80195531	-2.082672992	0.582420519	-3.575892203	3.49E-04	0.001645107
SCNN1D	111.9599347	1.960779726	0.471199033	4.161255839	3.17E-05	1.94E-04
ACAP3	432.3410902	1.318130742	0.248297935	5.308665735	1.10E-07	1.13E-06
LINC01770	12.17148719	-4.805154871	1.417415247	-3.390082674	6.99E-04	0.003011454
LOC107985729	9.497184259	-2.9153331	1.014246648	-2.874382782	0.00404818	0.013742772
VWA1	347.7567851	-1.068196259	0.219196689	-4.873231716	1.10E-06	9.33E-06
ATAD3C	48.41546642	-3.541007277	0.657822428	-5.382922696	7.33E-08	7.73E-07
TMEM240	6.524728015	-3.886745364	1.389031008	-2.798170336	0.0051393	0.016813709
CDK11B	151.3002577	-0.96849765	0.255946051	-3.78399138	1.54E-04	7.98E-04
LOC105378949	12.10553101	-1.941590195	0.796783928	-2.436783835	0.014818535	0.040991884
TMEM52	2.865360224	-3.70447959	1.506884161	-2.458370515	0.01395691	0.039015144
FAAP20	115.8775861	-0.927555118	0.306444213	-3.026831899	0.002471313	0.009013395
MORN1	124.0952709	-1.825947822	0.303742365	-6.011501963	1.84E-09	2.49E-08
LOC100129534	34.39983467	-3.815865687	0.757871314	-5.034978386	4.78E-07	4.31E-06
RER1	328.3935391	1.19618217	0.204712096	5.843241289	5.12E-09	6.50E-08
PLCH2	18.94783261	1.464090367	0.578800774	2.529523858	0.011421741	0.032954022
LOC105378608	6.540693371	-3.891115159	1.601760512	-2.429273995	0.015129094	0.041671963
TPRG1L	260.5529427	1.842979235	0.195630862	9.420697798	4.48E-21	2.13E-19
TP73-AS1	291.7453868	-1.725943767	0.232636594	-7.419055338	1.18E-13	2.81E-12
SMIM1	6.866459382	-3.966201377	1.457087289	-2.722006709	0.006488683	0.020471655
AJAP1	86.67889353	2.748386946	0.381164555	7.210499793	5.57E-13	1.22E-11
CHD5	7.039217474	-3.999266338	1.423813252	-2.808841913	0.004972005	0.016351793
RNF207	139.780963	-1.193352539	0.325810449	-3.662720279	2.50E-04	0.00122219
ICMT	571.541493	1.294812787	0.202870147	6.382470772	1.74E-10	2.71E-09
GPR153	249.2250999	0.761117967	0.308778541	2.46493155	0.013703943	0.038409089
ACOT7	82.5385142	0.900551246	0.267873245	3.36185589	7.74E-04	0.003292663
HES2	202.742303	5.364312201	0.534700717	10.03236395	1.10E-23	6.24E-22
ESPN	170.8720274	-2.31735277	0.469974357	-4.930806825	8.19E-07	7.15E-06
PLEKHG5	461.2802941	1.21826748	0.382670167	3.183596701	0.001454575	0.005690666
KLHL21	353.5444606	1.120727041	0.211146014	5.307829487	1.11E-07	1.13E-06
LOC107984913	22.01287097	-1.355618625	0.514786841	-2.633359123	0.00845449	0.025580225
PHF13	144.2180865	0.656512595	0.263430844	2.49216297	0.012696777	0.036024338
LOC105376689	43.64252316	-2.232906618	0.501079934	-4.456188459	8.34E-06	5.85E-05
VAMP3	532.0290237	1.797564263	0.156031931	11.52048973	1.04E-30	9.77E-29
TNFRSF9	48.47501204	2.280556323	0.562872491	4.051639331	5.09E-05	2.96E-04
ERRFI1	1117.963681	-0.698814089	0.176592942	-3.957202815	7.58E-05	4.24E-04
SLC45A1	9.573250596	-4.454358238	1.374236432	-3.241333248	0.00118972	0.004779423
RERE	1855.32142	-1.727061705	0.175309592	-9.851495753	6.75E-23	3.59E-21
ENO1	1965.863823	1.706353177	0.137256901	12.43182067	1.76E-35	2.22E-33
SLC2A5	29.35277086	1.30351768	0.424703957	3.069238371	0.002146053	0.007965045
GPR157	306.0946366	2.524487677	0.167414086	15.0793027	2.22E-51	5.70E-49
TMEM201	100.6533125	-0.670763692	0.268693722	-2.496387662	0.01254654	0.035643613
PIK3CD	233.4737089	0.974182986	0.224246028	4.344259716	1.40E-05	9.32E-05
PIK3CD-AS1	13.030757	1.834237965	0.66553169	2.756049027	0.005850423	0.018785486
CLSTN1	1295.321519	0.702932103	0.223716502	3.142066394	0.0016776	0.006445751
CTNNBIP1	322.6114452	2.671868786	0.260687406	10.24932054	1.19E-24	7.24E-23
LZIC	279.3875946	0.762194673	0.205880919	3.702114196	2.14E-04	0.001065736
RBP7	35.5952015	-2.13268915	0.503057787	-4.239451622	2.24E-05	1.43E-04
KIF1B	1392.906913	1.105211114	0.163245543	6.770237624	1.29E-11	2.36E-10
PGD	521.0174079	0.780837606	0.157042569	4.972139797	6.62E-07	5.86E-06
CASZ1	669.9918783	-0.982670779	0.263896198	-3.723701924	1.96E-04	9.89E-04
SRM	254.0277803	-0.581855195	0.214904747	-2.707502756	0.006779151	0.02125085
EXOSC10	494.8036745	-0.496525616	0.173777494	-2.857249254	0.004273301	0.014371211
MTOR	908.2213138	0.691600456	0.161375826	4.285650908	1.82E-05	1.19E-04
ANGPTL7	54.16356599	1.000334563	0.392314485	2.549828264	0.0107776	0.031365973
DISP3	9.795323685	-4.48435109	1.306550026	-3.432207723	5.99E-04	0.002635202
C1orf167	13.90259643	-5.984627282	1.540078722	-3.885922971	1.02E-04	5.53E-04
RNU5E-1	70.39469569	1.190040543	0.4064576	2.927834397	0.003413318	0.011889911
MFN2	628.9772299	1.048789119	0.224749279	4.666484918	3.06E-06	2.36E-05
VPS13D	2723.034564	0.86970375	0.154408163	5.632498532	1.78E-08	2.08E-07
LINC02766	23.41888463	-1.783373526	0.566728096	-3.146788622	0.001650743	0.006353551
DHRS3	207.8433885	-0.851184048	0.282961036	-3.00813165	0.002628592	0.009501906
PDPN	346.7300419	1.477092329	0.185611127	7.957994525	1.75E-15	5.07E-14
LOC107985467	150.3050641	1.127219994	0.381361758	2.955776165	0.003118833	0.011043627
LOC107985468	11.06299594	2.170806916	0.78578426	2.762599134	0.005734315	0.0184685
KAZN-AS1	30.61487433	1.337663967	0.558565449	2.394820462	0.016628505	0.045070205
FHAD1	47.32639616	-1.611161393	0.557628338	-2.889310465	0.003860877	0.013215267
DDI2	1018.244543	0.78877785	0.196849264	4.00701448	6.15E-05	3.52E-04
PLEKHM2	531.0391228	0.520495068	0.184783166	2.816788341	0.004850648	0.016023865
FBLIM1	540.2255403	1.741167533	0.296068581	5.880960179	4.08E-09	5.25E-08
SPEN	2130.738273	-0.458363875	0.192676155	-2.378934094	0.01736278	0.046733732
SRARP	107.9141067	-8.940816582	1.22524253	-7.297181055	2.94E-13	6.70E-12
HSPB7	33.7876282	-2.232132738	0.600091558	-3.719653626	1.99E-04	0.001003396
CLCNKA	4.434054651	-4.337079301	1.584046878	-2.737974085	0.006181895	0.019658618
EPHA2	284.4268911	3.260958473	0.307144408	10.61702048	2.48E-26	1.66E-24
LOC101927479	58.28296952	0.925687847	0.354749405	2.609413385	0.00906976	0.027132645
ANO7L1	24.81082507	2.00088665	0.473221645	4.22822301	2.36E-05	1.49E-04
FBXO42	312.3844723	0.954408242	0.202424014	4.714896339	2.42E-06	1.90E-05
SZRD1	295.9505719	-0.810029585	0.260037692	-3.115046817	0.001839157	0.006986281
LINC01772	72.51847665	-0.844427048	0.307458203	-2.746477533	0.006023901	0.019261503
NBPF1	116.3795451	-1.682471219	0.297609415	-5.653286269	1.57E-08	1.86E-07
CROCCP2	52.32048297	-0.895322323	0.37526604	-2.385833589	0.01704046	0.045982701
RNU1-4	14.90008855	-6.083341506	1.28109887	-4.748533973	2.05E-06	1.64E-05
MST1L	5.447490218	-4.6330477	1.389661783	-3.333939062	8.56E-04	0.003594061
MFAP2	193.8787773	-2.066866206	0.564686546	-3.660200905	2.52E-04	0.00123254
PADI2	339.329021	-3.472230398	0.238963617	-14.53037263	7.78E-48	1.73E-45
ARHGEF10L	412.416665	1.08444804	0.265471556	4.084987701	4.41E-05	2.60E-04
IGSF21	36.50904445	-1.510862596	0.613652863	-2.462080255	0.013813375	0.038667004
KLHDC7A	12.58125144	-4.856402093	1.335496343	-3.63640239	2.76E-04	0.001336419
IFFO2	1304.11826	3.126141467	0.278712713	11.21635765	3.39E-29	2.95E-27
EMC1	437.8070296	0.499308708	0.185318647	2.694325246	0.00705313	0.02199399
AKR7L	29.69817135	-2.400607033	0.610446391	-3.932543578	8.41E-05	4.66E-04
AKR7A3	62.09543354	-2.855169459	0.533063735	-5.356150253	8.50E-08	8.89E-07
LOC100506730	71.45560497	-1.626781571	0.398590656	-4.081333939	4.48E-05	2.64E-04
CAPZB	1367.815472	-0.901207648	0.216168824	-4.168999166	3.06E-05	1.88E-04
LOC105376817	3.99318369	-4.184499676	1.59935007	-2.616375085	0.008886887	0.026663937
RPS14P3	65.87698238	-1.398197281	0.453434612	-3.083569808	0.002045331	0.007655185
TMCO4	295.6813596	-0.986848897	0.209062973	-4.720342786	2.35E-06	1.86E-05
OTUD3	295.3807387	0.59464808	0.238662417	2.491586603	0.012717396	0.036070273
PLA2G2A	36.51807673	-2.279922319	0.474920548	-4.800639452	1.58E-06	1.30E-05
PLA2G5	14.22631129	-1.963871494	0.757857209	-2.591347646	0.009560086	0.028377077
PLA2G2F	52.74156413	5.876305287	1.231641418	4.771116982	1.83E-06	1.48E-05
UBXN10	80.06921451	-2.495959823	0.55495479	-4.497591279	6.87E-06	4.90E-05
LOC105376825	11.3215383	-3.127242134	1.11048801	-2.816097163	0.004861096	0.016054038
CAMK2N1	572.84619	-3.416925542	0.491238072	-6.95574252	3.51E-12	6.94E-11
MUL1	126.8777561	0.743090494	0.225928659	3.289049288	0.001005264	0.004121786
CDA	78.91884374	5.193357426	0.476033578	10.90964516	1.04E-27	7.77E-26
DDOST	413.9707471	0.953153629	0.195599111	4.872995724	1.10E-06	9.34E-06
SH2D5	47.13550473	6.05238165	1.269425674	4.767810965	1.86E-06	1.51E-05
LOC105376829	42.28486243	1.179139188	0.388181602	3.037596788	0.002384728	0.008741975
ECE1	1606.765572	-1.131547314	0.230315916	-4.913022652	8.97E-07	7.75E-06
ECE1-AS1	69.74980559	-0.989696824	0.379508505	-2.607838323	0.009111598	0.027234022
USP48	964.0161356	0.612898184	0.205304794	2.985308681	0.002832923	0.010153385
CDC42	1524.826638	0.882465531	0.169696085	5.200270419	1.99E-07	1.95E-06
WNT4	118.7410553	0.864220455	0.305461599	2.829227828	0.004666047	0.015499981
C1QC	440.7775707	-0.968013514	0.289433579	-3.344510045	8.24E-04	0.003478381
C1QB	562.9773385	-0.969344009	0.395235674	-2.452572153	0.014183893	0.039545574
LUZP1	765.0660144	0.896826809	0.166223635	5.39530258	6.84E-08	7.26E-07
ELOA	443.6253381	0.423186459	0.177028302	2.390501714	0.016825371	0.045508626
PITHD1	279.2479843	1.248331433	0.262394504	4.757460289	1.96E-06	1.57E-05
SRSF10	1091.092016	0.49617979	0.130088074	3.814183543	1.37E-04	7.17E-04
MYOM3	60.34765635	2.99802705	0.396964034	7.552389616	4.27E-14	1.07E-12
MYOM3-AS1	4.274187135	3.072177926	0.985706217	3.116727755	0.001828704	0.006959558
IL22RA1	58.11905349	4.108464679	0.721627735	5.693329783	1.25E-08	1.50E-07
IFNLR1	118.8117878	1.357046733	0.359401602	3.775850538	1.59E-04	8.21E-04
GRHL3-AS1	17.26701818	3.394852094	0.793851618	4.276431538	1.90E-05	1.23E-04
GRHL3	283.3304624	5.393558903	0.348948308	15.45661284	6.81E-54	2.00E-51
RCAN3	379.1354435	0.705404394	0.194616662	3.624583767	2.89E-04	0.00139346
NCMAP	31.86498483	-2.534235546	0.7278581	-3.481771442	4.98E-04	0.002247561
SRRM1	1501.116144	-1.463114437	0.132802079	-11.01725554	3.16E-28	2.51E-26
SYF2	228.2662227	-0.499082671	0.182741802	-2.731081047	0.006312695	0.020014642
SELENON	1105.740747	-1.194623684	0.226287078	-5.279239524	1.30E-07	1.31E-06
PAQR7	110.4266269	0.788753384	0.234740476	3.360108144	7.79E-04	0.003312411
EXTL1	9.380272465	-3.51790356	1.259892545	-2.792225078	0.005234693	0.017089177
TRIM63	4.218821603	-4.261834926	1.634263283	-2.60780192	0.009112567	0.027234022
UBXN11	141.5179987	-1.520573584	0.396323944	-3.836693711	1.25E-04	6.60E-04
CRYBG2	179.8102465	6.163624734	0.412317484	14.94873483	1.59E-50	3.88E-48
ARID1A	2697.233099	-1.753761192	0.146780603	-11.94818088	6.64E-33	7.14E-31
ZDHHC18	229.7594402	1.2372002	0.229383203	5.393595439	6.91E-08	7.32E-07
SFN	1692.224492	5.652191973	0.315671271	17.90531	1.07E-71	5.69E-69
NUDC	334.4645337	-0.704607301	0.20050132	-3.514227746	4.41E-04	0.002018743
TENT5B	263.5974181	3.492883485	0.337588202	10.34658042	4.34E-25	2.70E-23
SLC9A1	455.2071524	-0.813716988	0.258060695	-3.153200017	0.001614911	0.006232332
CD164L2	15.43572228	1.891483922	0.599836636	3.153331771	0.001614182	0.006231489
AHDC1	624.6959551	-0.973552543	0.209697998	-4.642641098	3.44E-06	2.62E-05
STX12	436.2203037	0.608656813	0.194660559	3.126759805	0.001767443	0.006751658
PPP1R8	219.0694685	0.605710121	0.237391883	2.551519929	0.010725419	0.03123644
SCARNA1	61.32597142	-1.291169522	0.445204827	-2.900169639	0.003729608	0.012832476
SMPDL3B	49.31805271	-2.699362914	0.713985953	-3.78069471	1.56E-04	8.07E-04
EYA3	440.9465533	0.701314909	0.203587631	3.444781524	5.72E-04	0.00252975
PTAFR	172.9512967	2.030325849	0.3301113	6.150428205	7.73E-10	1.10E-08
TRNAU1AP	96.36123597	0.682190581	0.251713184	2.710190105	0.006724465	0.021114648
TAF12	175.7312554	-1.210155287	0.222108061	-5.448497819	5.08E-08	5.52E-07
YTHDF2	487.0133337	0.502138113	0.196734551	2.552363633	0.010699478	0.031186918
OPRD1	23.64076251	-2.841241283	1.036387906	-2.741484406	0.006116226	0.019492928
EPB41	878.7314378	0.536633073	0.196960731	2.724568849	0.00643855	0.02034502
SRSF4	705.9204116	-0.688735012	0.163270043	-4.218379556	2.46E-05	1.55E-04
LAPTM5	819.2397053	0.792077496	0.234184316	3.382282429	7.19E-04	0.003087549
LOC105378620	190.5127868	-0.922224221	0.388622178	-2.373061222	0.01764134	0.047332266
SDC3	997.794099	-1.684378668	0.145644301	-11.56501598	6.20E-31	5.91E-29
NKAIN1	166.3673558	-6.036358875	1.287831599	-4.687226871	2.77E-06	2.15E-05
SNRNP40	152.1766471	0.582900356	0.232114499	2.511262146	0.012030033	0.034448677
FABP3	70.07133891	-1.173616515	0.482754054	-2.431085781	0.01505365	0.041492228
SERINC2	753.5534485	-1.140289883	0.334260374	-3.411382182	6.46E-04	0.002819561
PEF1	223.7005061	0.918083596	0.168789864	5.439210485	5.35E-08	5.80E-07
COL16A1	1353.13137	-0.682560005	0.224695032	-3.037717382	0.002383774	0.008741101
LOC101929444	44.33875468	-2.346578824	0.511422329	-4.588338625	4.47E-06	3.31E-05
ADGRB2	92.85684404	-3.225273543	0.726181271	-4.441416588	8.94E-06	6.24E-05
PTP4A2	1791.13479	-0.573454209	0.227134628	-2.524732634	0.011578634	0.033343682
KPNA6	951.705921	0.555884183	0.187734701	2.961009234	0.003066327	0.010875046
CCDC28B	60.03943322	-1.481700934	0.405421787	-3.654714624	2.57E-04	0.001254926
TMEM234	110.2699989	-1.067209922	0.350401682	-3.045675797	0.00232158	0.008543821
IQCC	68.41598116	-0.790934626	0.292680789	-2.702379713	0.006884509	0.021539661
EIF3I	419.5759721	0.714443426	0.179619459	3.977539133	6.96E-05	3.93E-04
FAM167B	19.55097259	-1.272251668	0.52215221	-2.436553255	0.014827986	0.0410044
HDAC1	389.6689965	1.238559257	0.219861127	5.633370815	1.77E-08	2.07E-07
MARCKSL1	861.5018502	-2.77146319	0.267253456	-10.37016783	3.39E-25	2.12E-23
LOC105378629	9.57525539	-3.538784793	1.276717875	-2.771782916	0.00557502	0.01802676
FAM229A	19.17512861	-2.297788728	0.680883408	-3.374716875	7.39E-04	0.003162816
YARS1	366.8342473	0.859286467	0.194207479	4.424579692	9.66E-06	6.69E-05
TMEM54	173.4125396	2.028957443	0.486834611	4.167652415	3.08E-05	1.89E-04
RNF19B	324.7285363	0.726838716	0.197069105	3.688242836	2.26E-04	0.001118918
ZNF362	364.0662302	-1.418144933	0.197859219	-7.167444315	7.64E-13	1.63E-11
PHC2	563.3086035	-0.853074889	0.194277262	-4.391017662	1.13E-05	7.68E-05
GJB5	63.26804475	6.623714207	1.345771923	4.921869817	8.57E-07	7.45E-06
GJB4	6.940340309	4.683889336	1.52998593	3.061393733	0.002203092	0.008151474
GJB3	96.8255626	6.263037967	0.489171803	12.80335034	1.57E-37	2.19E-35
GPR199P	73.0008175	-1.905026376	0.394198754	-4.832654481	1.35E-06	1.12E-05
ZMYM1	295.4627594	0.484856869	0.193839245	2.501334897	0.012372612	0.035235548
ZMYM4	897.8709585	-0.414424497	0.171616864	-2.414823847	0.015742821	0.042998813
KIAA0319L	844.4544119	-0.535701272	0.203006195	-2.638841991	0.008318975	0.025229575
NCDN	332.5551671	-1.680960697	0.283906803	-5.920818657	3.20E-09	4.20E-08
PSMB2	437.4531787	0.896843872	0.201149889	4.458584979	8.25E-06	5.79E-05
CLSPN	108.4074165	0.742079905	0.270457055	2.743799402	0.006073264	0.019386155
ADPRS	87.01988907	0.965359404	0.285303535	3.383622303	7.15E-04	0.003074527
TRAPPC3	227.5226731	0.837714509	0.213960968	3.915267899	9.03E-05	4.96E-04
EVA1B	131.047164	-0.658012595	0.279058442	-2.357974157	0.018374972	0.048983216
OSCP1	62.52505451	-1.801380282	0.501420356	-3.592555147	3.27E-04	0.001555378
SNORA63C	17.74688935	-2.575436027	0.753098836	-3.419784901	6.27E-04	0.002746499
MRPS15	157.0244171	0.831721753	0.234711593	3.543590429	3.95E-04	0.001831446
GRIK3	209.873609	-5.323460691	0.460777883	-11.55320359	7.11E-31	6.76E-29
ZC3H12A	302.6485067	0.766518077	0.282517886	2.71316655	0.00666436	0.020952851
DNALI1	190.7674958	-2.698443183	0.485188114	-5.561643219	2.67E-08	3.04E-07
RSPO1	83.87227098	-1.268672501	0.300505299	-4.221797441	2.42E-05	1.53E-04
EPHA10	39.04598121	-4.602647403	0.90646016	-5.077605843	3.82E-07	3.52E-06
MANEAL	50.80606157	-1.909528563	0.488333348	-3.910297284	9.22E-05	5.05E-04
YRDC	44.29748854	1.310851979	0.355058112	3.69193643	2.23E-04	0.001103909
MTF1	491.6355812	1.148427872	0.152837601	7.514040161	5.73E-14	1.42E-12
POU3F1	50.75116139	4.775152536	1.353909687	3.526935794	4.20E-04	0.001936259
MIR3659HG	7.34796242	4.173314792	1.264616504	3.30006352	9.67E-04	0.003984777
LINC02786	38.86086837	6.709876532	0.733019407	9.153750179	5.50E-20	2.39E-18
LOC105378654	13.59244483	4.441103929	1.16407693	3.815129237	1.36E-04	7.15E-04
RRAGC	298.4990517	1.886975087	0.206407719	9.141979246	6.13E-20	2.65E-18
RHBDL2	64.10732244	2.416990233	0.445121054	5.4299616	5.64E-08	6.10E-07
AKIRIN1	396.6922628	0.617787398	0.173149257	3.567947154	3.60E-04	0.001689027
NDUFS5	195.5907547	0.530827324	0.20638776	2.571990338	0.010111571	0.029735834
MACF1	10665.75787	1.097438186	0.16863028	6.507954483	7.62E-11	1.24E-09
PPIEL	115.6956254	-1.229259615	0.281329766	-4.369461615	1.25E-05	8.41E-05
HEYL	184.237996	-1.276612776	0.514351188	-2.481986636	0.013065218	0.036906822
TRIT1	217.8348517	0.493037483	0.165591928	2.977424613	0.002906811	0.010383169
MYCL	98.4899007	1.995872561	0.347794417	5.738656126	9.54E-09	1.16E-07
MFSD2A	84.44749041	1.918550907	0.456256452	4.204983623	2.61E-05	1.63E-04
RLF	504.1917221	0.416365468	0.131804827	3.15895464	0.001583361	0.006123149
ZMPSTE24	384.6271562	1.002214816	0.182446084	5.493210889	3.95E-08	4.35E-07
COL9A2	113.5697911	-3.147893176	0.494037449	-6.371770366	1.87E-10	2.90E-09
SMAP2	709.4737467	-0.933859186	0.38056293	-2.453888998	0.01413206	0.039432563
RIMS3	163.9515812	3.620861857	0.309044419	11.71631529	1.05E-31	1.07E-29
MIR30E	3.57364097	-4.024906543	1.57034339	-2.563074145	0.010374989	0.030375192
KCNQ4	15.84971511	-2.135503067	0.826777479	-2.582923604	0.009796701	0.028945769
CITED4	128.6566549	-1.495604323	0.289192794	-5.171651417	2.32E-07	2.23E-06
CTPS1	312.4618163	1.161185053	0.194450468	5.97162385	2.35E-09	3.14E-08
SCMH1	454.4646551	-1.401838476	0.171940015	-8.153067085	3.55E-16	1.10E-14
LOC105378678	15.1814157	-4.224281011	1.220748165	-3.460403328	5.39E-04	0.00240881
HIVEP3	1160.97389	-1.359204669	0.29213865	-4.652601322	3.28E-06	2.51E-05
FOXJ3	970.4795875	-0.655938524	0.158822466	-4.130010945	3.63E-05	2.19E-04
ZMYND12	4.733992385	-4.429815274	1.673218465	-2.647481705	0.008109375	0.024683637
CCDC30	157.5141794	-1.764297258	0.379298841	-4.651470212	3.30E-06	2.52E-05
CLDN19	12.09371912	-3.263234849	0.991504975	-3.291193622	9.98E-04	0.004095993
SLC2A1	1143.462325	4.352182943	0.312392519	13.9317771	4.06E-44	7.57E-42
SLC2A1-AS1	9.227563958	2.481312366	0.749678501	3.3098353	9.34E-04	0.003865856
CFAP57	24.60026418	-1.987815446	0.747449914	-2.659463075	0.007826531	0.02397421
CDC20	66.42811816	1.470842731	0.291803813	5.040519232	4.64E-07	4.20E-06
ELOVL1	344.2899531	1.874929197	0.195426491	9.594038065	8.47E-22	4.22E-20
MED8	161.032423	1.395665374	0.201548196	6.924722743	4.37E-12	8.57E-11
LOC105378688	27.57686856	-1.839197957	0.580028135	-3.170877148	0.001519794	0.005902551
IPO13	149.6898374	1.000661198	0.279389546	3.581598561	3.41E-04	0.001615399
CCDC24	59.5715435	-1.274880646	0.493268152	-2.584559009	0.009750362	0.028826285
SLC6A9	165.5253909	2.050704907	0.26293865	7.79917637	6.23E-15	1.70E-13
LOC107984950	37.49225209	1.550405109	0.39364057	3.938631405	8.19E-05	4.55E-04
TMEM53	26.31577998	-1.586685983	0.483981895	-3.278399459	0.001043975	0.004263336
RNU5D-1	36.03843112	-1.751898758	0.598518922	-2.927056596	0.003421866	0.01191459
KIF2C	71.10828967	1.057523162	0.321906037	3.285192075	0.001019129	0.004173729
RPS8	2596.606245	0.576840693	0.232584806	2.48013059	0.013133427	0.037060933
PLK3	242.2747293	-1.013701657	0.225827467	-4.488832424	7.16E-06	5.09E-05
BTBD19	342.811294	-1.081074536	0.374009578	-2.8904996	0.0038463	0.013169176
PTCH2	49.42874106	-2.092690776	0.393497492	-5.318180727	1.05E-07	1.07E-06
HECTD3	394.5572051	-0.683609509	0.159965078	-4.273492173	1.92E-05	1.25E-04
PRDX1	330.2653243	1.509568792	0.179802412	8.395709364	4.63E-17	1.57E-15
AKR1A1	206.3512735	0.706513144	0.216324538	3.265987073	0.001090832	0.004429512
NASP	623.5766825	-0.732109182	0.161282623	-4.539293635	5.64E-06	4.09E-05
GPBP1L1	899.2449715	0.379413147	0.160070092	2.3702938	0.017773955	0.047614865
MAST2	751.3607098	-1.355537436	0.182977183	-7.408232073	1.28E-13	3.03E-12
LOC105378694	108.5649261	-0.982870906	0.350787687	-2.801896821	0.005080312	0.016641109
PIK3R3	60.79446935	-1.246379065	0.393828618	-3.164775258	0.001552028	0.006015308
TSPAN1	71.81281281	-2.666767531	0.761208903	-3.503332031	4.59E-04	0.00209218
UQCRH	351.9870748	0.566869491	0.2226865	2.54559433	0.010909188	0.031696071
MKNK1	612.745585	0.436824418	0.148402547	2.943510244	0.003245131	0.011403237
CYP4Z2P	177.142081	-4.88885589	0.603037762	-8.107047677	5.19E-16	1.59E-14
CYP4A11	17.11409871	-3.796895361	0.963994445	-3.938710833	8.19E-05	4.55E-04
CYP4X1	119.6142332	-3.336030212	0.429974749	-7.758665413	8.58E-15	2.31E-13
CYP4Z1	143.9427077	-5.1849258	0.662391536	-7.827584625	4.97E-15	1.37E-13
CYP4A22	27.71972958	-2.688601075	0.630420946	-4.264771173	2.00E-05	1.29E-04
PDZK1IP1	112.8456663	4.191701156	0.582224683	7.199456284	6.05E-13	1.31E-11
CMPK1	767.2372291	1.371886904	0.159098835	8.622859514	6.53E-18	2.37E-16
TRABD2B	90.78039893	-1.939704376	0.466537233	-4.157662535	3.22E-05	1.97E-04
SLC5A9	77.55201495	-1.043064873	0.390815147	-2.668946896	0.007608948	0.023448844
SPATA6	303.8911506	-1.422058134	0.233964972	-6.078081343	1.22E-09	1.68E-08
AGBL4	18.42168349	-6.390993351	1.264472102	-5.054277862	4.32E-07	3.93E-06
BEND5	26.16272662	-1.257605687	0.470546283	-2.672650345	0.007525464	0.02322673
LOC112268262	52.21003941	-1.369111398	0.406941757	-3.36439152	7.67E-04	0.003267108
RNF11	640.6700102	1.747771345	0.21809563	8.013784341	1.11E-15	3.29E-14
TTC39A	388.6962733	-1.509610448	0.279226816	-5.406394952	6.43E-08	6.86E-07
OSBPL9	816.3089019	-0.715047273	0.158249085	-4.518492299	6.23E-06	4.48E-05
TXNDC12	220.5488234	0.58309952	0.208937136	2.79078928	0.005257969	0.017155994
ZFYVE9	461.9226456	0.442888814	0.179014692	2.474036126	0.013359619	0.037569026
ORC1	23.29714584	1.487294014	0.537027663	2.769492369	0.005614372	0.018141996
GPX7	80.53759177	-1.141061731	0.326787228	-3.491757431	4.80E-04	0.002173623
SHISAL2A	51.41808069	-2.255089683	0.723774222	-3.11573639	0.001834862	0.006976474
ZYG11B	475.3532384	1.04822271	0.187141658	5.601225944	2.13E-08	2.46E-07
ZYG11A	72.37122287	-2.470659554	0.357496315	-6.911007053	4.81E-12	9.40E-11
ECHDC2	1235.218129	-0.932806323	0.21699056	-4.298833662	1.72E-05	1.12E-04
PODN	806.4793512	-2.995999022	0.338523967	-8.850182903	8.74E-19	3.45E-17
MAGOH	90.02060301	-0.800065226	0.269061529	-2.97354002	0.00294386	0.010497089
LRP8	172.8743472	1.511641017	0.271631894	5.565035078	2.62E-08	2.99E-07
LOC105378726	96.90066293	2.116062397	0.39601087	5.343445239	9.12E-08	9.48E-07
GLIS1	65.62852237	1.22874757	0.337985474	3.635504084	2.77E-04	0.001340491
NDC1	240.474536	1.209580311	0.303148341	3.990060793	6.61E-05	3.75E-04
TMEM59	604.28852	1.063835576	0.167728424	6.342607614	2.26E-10	3.48E-09
CDCP2	2.747525521	4.359180704	1.854715483	2.350323132	0.01875712	0.049865891
SSBP3	345.1488789	-0.503100266	0.156918285	-3.206129013	0.001345337	0.005322815
ACOT11	97.14652286	1.344245845	0.295863221	4.543470601	5.53E-06	4.02E-05
TTC22	279.5647769	3.226916494	0.293003153	11.01324836	3.30E-28	2.61E-26
DHCR24	1782.386038	1.020804438	0.26433447	3.861790849	1.13E-04	6.02E-04
PCSK9	44.6522932	5.786796056	0.939152127	6.161723848	7.20E-10	1.03E-08
USP24	1313.032507	0.587029823	0.142495367	4.119641471	3.79E-05	2.28E-04
LOC100507634	11.50663831	-3.794118996	1.248931896	-3.037891023	0.002382401	0.008737378
PRKAA2	157.5901836	-4.328322756	0.589962684	-7.336604281	2.19E-13	5.07E-12
FYB2	110.9770481	-8.016736941	1.60223273	-5.003478453	5.63E-07	5.03E-06
TACSTD2	1537.804295	1.588960694	0.340009656	4.673281083	2.96E-06	2.29E-05
JUN	1637.682516	-1.77123239	0.187056419	-9.468974108	2.83E-21	1.36E-19
LINC01748	3.99867399	5.965272443	1.547182744	3.855570691	1.15E-04	6.16E-04
NFIA	2123.268085	-1.377954561	0.188913568	-7.294100541	3.01E-13	6.84E-12
LOC105378766	2.958244708	-3.749814978	1.547697622	-2.422834361	0.015399947	0.042246524
KANK4	87.98669231	-1.921747469	0.566540129	-3.392076517	6.94E-04	0.002994379
USP1	349.1857492	0.672270727	0.186811367	3.598660716	3.20E-04	0.001523764
DOCK7	457.4833249	0.475196911	0.175731604	2.704106152	0.006848841	0.021447292
ATG4C	78.92859674	1.20936798	0.260211009	4.647643402	3.36E-06	2.56E-05
ALG6	99.96485946	1.066089988	0.320852509	3.322679292	8.92E-04	0.003713598
PGM1	145.4148237	0.692104722	0.244257379	2.833505894	0.004604046	0.015319019
RAVER2	184.5572019	0.645194185	0.262147386	2.461188698	0.013847751	0.038736599
LINC01359	45.4678955	-1.418209438	0.405916686	-3.493843656	4.76E-04	0.00215871
AK4	217.4796279	0.694099511	0.242563486	2.861516885	0.00421619	0.014218139
LEPR	157.743271	0.980033037	0.238065619	4.116650864	3.84E-05	2.31E-04
LEPROT	730.8071066	0.605385041	0.189090876	3.201556067	0.001366875	0.005391794
DYNLT5	13.24610429	1.915027545	0.665103196	2.879293854	0.003985668	0.013564485
DNAI4	94.0970469	-1.909989012	0.404694091	-4.719587096	2.36E-06	1.86E-05
MIER1	660.7816798	0.550317706	0.173349995	3.17460469	0.001500408	0.005840004
SLC35D1	371.7050805	1.767275264	0.251711302	7.021040567	2.20E-12	4.47E-11
IL12RB2	146.8223171	1.274805109	0.4403646	2.894885532	0.003792968	0.013021755
SERBP1	1979.046831	0.919352716	0.156142987	5.8878899	3.91E-09	5.06E-08
GNG12	1082.933751	1.661413856	0.240655729	6.903695422	5.07E-12	9.85E-11
WLS	248.1994223	0.803738069	0.231742453	3.46823837	5.24E-04	0.002349105
RPE65	60.458145	7.035020335	2.036110738	3.455126582	5.50E-04	0.002446167
DEPDC1	89.79130178	2.04921974	0.372553914	5.500464935	3.79E-08	4.20E-07
ANKRD13C	265.2330776	0.918159804	0.164474658	5.582378572	2.37E-08	2.73E-07
HHLA3	37.34418142	-2.879205305	0.511680093	-5.626963691	1.83E-08	2.15E-07
PTGER3	272.5530864	-1.876083537	0.324706477	-5.777782927	7.57E-09	9.37E-08
LOC107985517	26.31473646	-2.961165467	0.611914468	-4.839181982	1.30E-06	1.09E-05
ZRANB2-AS2	5.763354099	-4.712506297	1.528763088	-3.082561538	0.002052273	0.007672023
FPGT	134.4396034	0.687878004	0.223358195	3.079707929	0.002072037	0.007736174
ERICH3	18.91374385	-3.190808204	0.813142851	-3.924043853	8.71E-05	4.80E-04
CRYZ	97.96507241	1.391445961	0.265112323	5.248514844	1.53E-07	1.53E-06
LHX8	21.69640169	7.020992489	0.994705486	7.058363088	1.68E-12	3.46E-11
SLC44A5	172.719985	3.303230619	0.523917785	6.304864452	2.88E-10	4.38E-09
SNORD45B	11.28695904	2.608452721	0.999566467	2.609584061	0.009065237	0.02712566
ST6GALNAC5	69.23688934	-2.910373569	0.625257766	-4.654677999	3.24E-06	2.49E-05
LOC105378808	6.145196909	-3.798048918	1.552275868	-2.446761556	0.014414617	0.040047159
AK5	45.09216562	-1.232931842	0.353762707	-3.485194502	4.92E-04	0.002221054
USP33	531.1657242	0.60121237	0.168041986	3.577750913	3.47E-04	0.001634717
NEXN-AS1	27.20265886	-1.907705427	0.633790683	-3.009992852	0.002612538	0.009452266
NEXN	284.3226764	-1.933098468	0.317582835	-6.086911055	1.15E-09	1.60E-08
FUBP1	1130.381618	-1.534384078	0.157034331	-9.771010362	1.50E-22	7.84E-21
GIPC2	22.15499435	2.156636998	0.775549704	2.78078502	0.005422763	0.017606684
PTGFR	169.0100893	3.800240178	0.53425403	7.113170829	1.13E-12	2.38E-11
ADGRL4	162.5446066	1.196740494	0.243527195	4.914196527	8.91E-07	7.71E-06
ADGRL2	843.908225	2.044538457	0.230689326	8.862735393	7.81E-19	3.11E-17
LINC01362	16.17426011	2.448185167	0.95285256	2.569322129	0.010189769	0.029920518
LOC107985037	13.79034944	3.214835909	0.721258159	4.457261065	8.30E-06	5.82E-05
SPATA1	67.57331106	0.992567922	0.290929067	3.411717958	6.46E-04	0.0028176
CTBS	171.5582868	1.006914724	0.285966029	3.521099084	4.30E-04	0.001971208
SSX2IP	158.3203473	1.122592719	0.313165574	3.584661959	3.38E-04	0.001598518
LPAR3	128.3234576	4.839774245	0.512645064	9.440789707	3.70E-21	1.77E-19
MCOLN2	215.8587026	1.164829822	0.493877078	2.358541979	0.018346885	0.048914163
SYDE2	170.0158045	-2.346578261	0.407183424	-5.762951346	8.27E-09	1.02E-07
BCL10	170.4450732	1.422863387	0.217980638	6.527476004	6.69E-11	1.10E-09
DDAH1	450.1760926	-2.232961038	0.292578826	-7.63199807	2.31E-14	5.99E-13
LOC107985054	105.5852683	-2.33328566	0.462674519	-5.043039031	4.58E-07	4.15E-06
CCN1	1980.455849	-3.010947733	0.271379357	-11.09497701	1.33E-28	1.11E-26
ZNHIT6	476.0173101	-0.411480052	0.16958965	-2.426327623	0.015252494	0.041926767
ODF2L	514.3066465	0.3950568	0.152017133	2.598764973	0.009355981	0.027869459
CLCA2	2054.731743	7.536188718	0.31200329	24.15419631	6.75E-129	1.65E-125
CLCA4	24.15443662	3.671535457	0.789942223	4.647853159	3.35E-06	2.56E-05
SH3GLB1	976.2443966	0.685376925	0.146030211	4.693391307	2.69E-06	2.10E-05
SELENOF	405.0847375	0.760857399	0.21145467	3.598205708	3.20E-04	0.001525837
HS2ST1	245.9216539	0.969428831	0.226037139	4.288803322	1.80E-05	1.17E-04
LMO4	299.5058744	0.59122834	0.212844306	2.777750323	0.005473666	0.017741301
LOC105378834	120.2550179	-5.642066905	0.691317747	-8.161322246	3.31E-16	1.03E-14
PKN2	803.0728517	0.430962507	0.147611743	2.919567898	0.00350517	0.012169955
KYAT3	136.7903049	0.637760937	0.256028275	2.490978536	0.012739182	0.036120907
RBMXL1	294.8264378	0.574943287	0.237114356	2.424751061	0.015318887	0.042071399
LOC112268267	314.808314	1.165666815	0.412054129	2.82891672	0.004670585	0.015512947
GBP5	722.0324759	2.843272993	0.927633872	3.065081038	0.00217611	0.008065574
GBP6	938.2009658	9.056836317	0.365445971	24.78296938	1.37E-135	3.71E-132
LRRC8B	470.5572073	0.985924749	0.281999452	3.496193847	4.72E-04	0.002142569
LRRC8C	404.9160547	1.214198008	0.192544997	6.30604809	2.86E-10	4.35E-09
LRRC8D	251.5097763	1.055215783	0.242829218	4.345505825	1.39E-05	9.27E-05
ZNF326	646.0360274	-0.405174978	0.15949583	-2.540348419	0.011074209	0.032072536
BTBD8	90.5880436	-1.530939837	0.355192268	-4.310172193	1.63E-05	1.07E-04
GLMN	96.19240473	0.695725221	0.229605621	3.030087932	0.002444825	0.008926116
RPAP2	837.1316998	-0.497679322	0.115977883	-4.29115715	1.78E-05	1.16E-04
EVI5	491.393386	0.939244025	0.163729029	5.736576029	9.66E-09	1.18E-07
DIPK1A	169.1318603	0.841611666	0.243932059	3.45018884	5.60E-04	0.002485018
SNORD21	31.81120031	-1.424095527	0.498363011	-2.857546598	0.004269299	0.014361707
TMED5	454.3999904	0.950647208	0.226278806	4.201220724	2.65E-05	1.66E-04
CCDC18-AS1	326.7452243	-1.115186397	0.275446567	-4.048648744	5.15E-05	3.00E-04
DR1	738.3875967	0.609697752	0.12975487	4.698842903	2.62E-06	2.04E-05
FNBP1L	876.216732	-2.062348864	0.34565072	-5.966568983	2.42E-09	3.24E-08
BCAR3	138.6780805	-0.933956191	0.222303192	-4.201272073	2.65E-05	1.66E-04
BCAR3-AS1	56.91312879	-1.50956576	0.454196877	-3.323593441	8.89E-04	0.003704606
F3	505.4777201	1.428716383	0.392042313	3.644291276	2.68E-04	0.001300663
TLCD4	24.78224835	-1.241115201	0.514087735	-2.414208931	0.015769417	0.043047389
LINC02607	12.90289034	-5.876161049	1.291981653	-4.548176854	5.41E-06	3.94E-05
DPYD	489.5142294	1.435508857	0.299575882	4.79180382	1.65E-06	1.35E-05
DPYD-AS2	19.42123383	1.747866922	0.715468638	2.442967907	0.014567033	0.040420041
SNX7	112.8415401	0.783017695	0.257265945	3.043611909	0.002337565	0.008594878
PLPPR4	59.40589496	2.529017658	0.622018929	4.065821057	4.79E-05	2.80E-04
FRRS1	194.028247	2.020852511	0.267769595	7.546982723	4.45E-14	1.11E-12
RTCA-AS1	15.43037369	-2.296924866	0.815349845	-2.817103455	0.004845891	0.016012482
RTCA	220.8706677	0.689530665	0.188220904	3.663411723	2.49E-04	0.001219382
CDC14A	273.5184734	-1.526618066	0.482238179	-3.16569308	0.001547139	0.005999217
LOC105379827	54.86985653	-1.41430414	0.492974686	-2.868918385	0.004118781	0.013941761
COL11A1	1179.14098	-2.894358613	1.095493296	-2.642059631	0.008240355	0.025024814
RNPC3	433.769216	-1.325494046	0.236472866	-5.605269096	2.08E-08	2.41E-07
NBPF6	5.228665774	-4.574133279	1.925898957	-2.375063999	0.017545908	0.047133162
FAM102B	351.8426873	0.742463564	0.24489816	3.031723734	0.002431616	0.008881872
PRPF38B	842.9127207	-0.849270419	0.126486534	-6.714314896	1.89E-11	3.38E-10
STXBP3	184.3876079	0.715995673	0.210402452	3.40298161	6.67E-04	0.002896832
GPSM2	355.9557036	1.137742474	0.164448662	6.918526784	4.56E-12	8.93E-11
WDR47	202.0546035	1.632086157	0.203261981	8.029470866	9.79E-16	2.93E-14
TAF13	104.6572092	1.696205708	0.257073796	6.598127598	4.16E-11	7.06E-10
TMEM167B	217.927813	1.015604659	0.224235972	4.529178129	5.92E-06	4.27E-05
SCARNA2	668.8255171	0.989097137	0.236083176	4.189612965	2.79E-05	1.74E-04
ELAPOR1	1038.537935	-6.841951439	0.472548491	-14.47883461	1.65E-47	3.60E-45
SARS1	579.1706383	0.355655718	0.139887177	2.542446895	0.011007933	0.031916056
CELSR2	1236.554531	0.59482518	0.193561894	3.073048974	0.002118837	0.007885599
PSMA5	205.2354915	1.337962203	0.281669711	4.750110328	2.03E-06	1.63E-05
ATXN7L2	66.66334297	-1.119593869	0.353219191	-3.169685846	0.001526038	0.005923977
CYB561D1	138.7717552	1.137700851	0.241800759	4.705116958	2.54E-06	1.99E-05
GNAI3	766.791255	1.638332013	0.149610076	10.95067963	6.60E-28	5.03E-26
GNAT2	44.00664926	3.016997685	0.597076694	5.052948335	4.35E-07	3.96E-06
AMPD2	193.2668335	0.556760859	0.194792249	2.85822902	0.004260128	0.014340728
GSTM4	80.13056578	-1.157115093	0.434235054	-2.664720596	0.007705231	0.023676076
GSTM2	55.00627822	-1.742222553	0.408450027	-4.265448494	2.00E-05	1.29E-04
CSF1	285.1783143	-0.854083803	0.232345082	-3.675928037	2.37E-04	0.00116697
STRIP1	256.8615502	0.729771599	0.18152312	4.020268053	5.81E-05	3.34E-04
ALX3	45.23673422	1.618555691	0.3333166	4.855910833	1.20E-06	1.01E-05
UBL4B	3.590989178	6.313093767	1.882830269	3.352980814	7.99E-04	0.00338946
KCNC4	135.5705039	-0.788937236	0.286247091	-2.756140623	0.005848785	0.018782695
PIFO	13.86622421	-3.028009364	0.991842354	-3.052913957	0.002266309	0.008359303
WDR77	161.3784784	0.913746855	0.251885567	3.627626882	2.86E-04	0.00137823
ATP5PB	321.4184735	0.726564855	0.226525681	3.207428198	0.001339275	0.005304336
C1orf162	275.1559517	-1.067882631	0.236667073	-4.512172387	6.42E-06	4.60E-05
RAP1A	346.7371068	1.133777631	0.202443514	5.600464088	2.14E-08	2.47E-07
LOC107985184	23.34722042	-2.143228879	0.631655685	-3.39303347	6.91E-04	0.002986049
INKA2	108.7493239	0.932252611	0.332151996	2.806704825	0.005005108	0.01643632
KCND3-AS1	8.064561482	1.810787379	0.729637178	2.481764132	0.013073378	0.036925604
LINC02884	80.96505959	-2.945554164	0.501765592	-5.870378941	4.35E-09	5.58E-08
CTTNBP2NL	578.083607	0.97520231	0.148912859	6.548811949	5.80E-11	9.62E-10
WNT2B	165.9033949	1.170501907	0.227071752	5.154766705	2.54E-07	2.42E-06
CAPZA1	1275.256086	1.421152059	0.175154153	8.113721733	4.91E-16	1.51E-14
MOV10	535.216595	-0.600314467	0.22775785	-2.635757525	0.00839497	0.025422179
RHOC	213.1810498	-0.97212292	0.330799411	-2.93870813	0.003295833	0.011539903
PPM1J	73.25911536	-1.823786605	0.43112558	-4.230290867	2.33E-05	1.48E-04
MAGI3	685.4132667	-1.218533121	0.306616544	-3.974127114	7.06E-05	3.98E-04
PHTF1	121.3143302	0.684555808	0.249339377	2.745478132	0.006042279	0.019312684
AP4B1	70.55665479	1.112152398	0.331654948	3.35334179	7.98E-04	0.003386218
HIPK1	1356.08505	0.619359781	0.118868675	5.210454136	1.88E-07	1.85E-06
OLFML3	264.1192238	-1.183166368	0.197495775	-5.99084394	2.09E-09	2.80E-08
SYT6	8.563514205	-5.285750718	1.595810324	-3.312267529	9.25E-04	0.003837605
LOC105378914	11.22718651	5.737776799	1.063421396	5.395581491	6.83E-08	7.25E-07
DENND2C	421.3097811	4.337454668	0.282463354	15.35581378	3.24E-53	9.31E-51
NRAS	499.6400249	1.749694841	0.200077649	8.74507898	2.23E-18	8.48E-17
CSDE1	3199.038566	0.747597193	0.176969217	4.224447654	2.40E-05	1.51E-04
SIKE1	343.9540234	1.041551163	0.22685632	4.591237137	4.41E-06	3.27E-05
NGF	23.93143472	1.782392235	0.5429025	3.283079809	0.001026796	0.004200904
VANGL1	371.1678913	1.628481739	0.340887298	4.777185154	1.78E-06	1.44E-05
NHLH2	8.575597582	3.59855269	0.892902855	4.030172676	5.57E-05	3.22E-04
SLC22A15	212.4718377	1.817560207	0.252581257	7.195942505	6.20E-13	1.34E-11
MAB21L3	28.54794288	4.256021571	0.744052577	5.720054876	1.06E-08	1.29E-07
ATP1A1	1879.56273	1.210511174	0.25007019	4.840685628	1.29E-06	1.08E-05
ATP1A1-AS1	28.55334986	-1.788993101	0.526255642	-3.399475387	6.75E-04	0.002927978
LOC112268235	124.8751864	1.190866773	0.254648226	4.676517059	2.92E-06	2.26E-05
CD58	215.4941393	1.304605146	0.203757709	6.402727802	1.53E-10	2.39E-09
IGSF3	884.2846613	1.576311034	0.316928732	4.973708201	6.57E-07	5.81E-06
PTGFRN	905.3119146	1.20816374	0.25392833	4.757892674	1.96E-06	1.57E-05
CD101	43.9686835	1.49020388	0.412589418	3.611832524	3.04E-04	0.001456836
TTF2	267.4480263	0.866730195	0.188182717	4.605790618	4.11E-06	3.06E-05
TRIM45	150.4770694	-1.394149122	0.308427383	-4.520185943	6.18E-06	4.44E-05
VTCN1	352.8050438	-7.471948177	0.674703695	-11.07441419	1.67E-28	1.38E-26
MAN1A2	1076.798365	0.539600002	0.143024677	3.772775537	1.61E-04	8.30E-04
GDAP2	594.5785698	0.510663961	0.137676145	3.709168072	2.08E-04	0.001040303
TBX15	147.4117161	-2.611374856	0.308724627	-8.458589387	2.71E-17	9.32E-16
LOC105378933	4.184339515	-4.25304545	1.797299128	-2.366353705	0.017964272	0.048061462
LOC107985192	13.84248766	-2.142251013	0.747612976	-2.865454562	0.00416411	0.014075695
HSD3BP4	32.60729386	-1.419919045	0.463408539	-3.064076133	0.002183433	0.008089035
HMGCS2	15.70562417	-6.160391853	1.281247883	-4.808118658	1.52E-06	1.25E-05
RNVU1-18	71.61305449	-8.348575848	1.235234676	-6.758696147	1.39E-11	2.55E-10
LOC100996740	12.64670798	-3.334001712	1.017826485	-3.275609116	0.001054344	0.004299927
PDZK1	156.8146051	-4.065900701	0.374504176	-10.85675666	1.85E-27	1.35E-25
RNF115	685.8685758	-0.507639302	0.202863639	-2.50236713	0.012336592	0.03515346
POLR3C	372.6436137	-0.901609761	0.209263886	-4.308482368	1.64E-05	1.08E-04
PIAS3	404.0047043	-0.49427752	0.197834526	-2.498439129	0.012474156	0.035466849
ANKRD35	79.88124688	2.72121809	0.3979731	6.837693523	8.05E-12	1.52E-10
PEX11B	116.3784955	0.96717984	0.242437683	3.989395659	6.62E-05	3.76E-04
RBM8A	459.1176995	-0.52454549	0.140982707	-3.720637087	1.99E-04	0.001000114
POLR3GL	110.9815553	-0.824422819	0.29017567	-2.841116272	0.004495592	0.015015424
LOC112268274	7.298257499	2.158623611	0.871151677	2.477896408	0.013215951	0.037255074
LOC100996756	23.96013524	-1.967886096	0.753188355	-2.612740999	0.008981934	0.026906152
HYDIN2	59.98074125	-5.644457421	0.939182414	-6.009969243	1.86E-09	2.52E-08
NBPF12	225.3148118	-0.829848829	0.206964302	-4.009623012	6.08E-05	3.49E-04
PRKAB2	363.7480668	0.865654981	0.226445136	3.822802278	1.32E-04	6.95E-04
PDIA3P1	52.09829079	-1.437267915	0.392692548	-3.660033588	2.52E-04	0.001233098
FMO5	164.6839003	-0.915842653	0.25480807	-3.594245087	3.25E-04	0.001546914
BCL9	562.3733402	-2.187971605	0.180973248	-12.09002781	1.19E-33	1.34E-31
ACP6	536.8696721	-2.393011589	0.39164935	-6.11008697	9.96E-10	1.40E-08
NBPF11	191.7994228	-1.281981708	0.253106912	-5.06498104	4.08E-07	3.74E-06
PDE4DIPP6	175.138714	-0.827129282	0.250272308	-3.304917304	9.50E-04	0.003924354
RNVU1-3	15.05699837	-3.609277335	0.962361059	-3.750439922	1.77E-04	8.99E-04
LINC01138	206.3245448	-1.841467674	0.296204174	-6.216886301	5.07E-10	7.45E-09
LOC105371224	219.2537227	-1.084691964	0.263918863	-4.109944817	3.96E-05	2.37E-04
NBPF19	161.0281584	0.638653081	0.201817957	3.164500772	0.001553492	0.00602003
LINC00869	54.16987581	-1.315469923	0.47105585	-2.792598637	0.005228652	0.017071739
H3C13	7.839850629	4.69366042	1.152078502	4.07408038	4.62E-05	2.71E-04
SF3B4	336.4252346	-1.442439271	0.20087658	-7.18072396	6.93E-13	1.49E-11
OTUD7B	820.1635039	-1.230839067	0.175222793	-7.024423265	2.15E-12	4.37E-11
APH1A	303.1420594	1.11113331	0.254578953	4.364592189	1.27E-05	8.57E-05
C1orf54	28.22537264	1.273947773	0.426962186	2.983748476	0.002847407	0.010199141
MRPS21	252.371861	-0.693262529	0.208338923	-3.32757086	8.76E-04	0.003660869
PRPF3	634.4170638	-0.547124363	0.175859465	-3.111145381	0.001863632	0.007066065
RPRD2	832.0347549	-0.971983059	0.143608735	-6.768272558	1.30E-11	2.39E-10
ECM1	411.4033107	2.635822152	0.380189465	6.93291738	4.12E-12	8.13E-11
MCL1	4186.747769	0.709871889	0.163146386	4.351134611	1.35E-05	9.07E-05
HORMAD1	26.20136549	2.856880313	1.066099785	2.679749449	0.007367728	0.022811944
CTSS	455.960113	1.739537256	0.378171002	4.599869496	4.23E-06	3.15E-05
ARNT	820.6075702	-0.455766216	0.147267949	-3.094809276	0.001969395	0.007416425
SETDB1	427.7270791	-0.529488611	0.183364421	-2.88763005	0.003881561	0.01327119
CERS2	631.3763218	-0.643085973	0.195144563	-3.295433722	9.83E-04	0.004042153
MINDY1	273.1235996	-0.674151194	0.210507038	-3.202511423	0.001362349	0.005379154
BNIPL	247.743714	2.201119031	0.372473998	5.909456887	3.43E-09	4.47E-08
CDC42SE1	1213.821776	0.920730269	0.143024348	6.437577123	1.21E-10	1.93E-09
GABPB2	620.9259421	-0.798292708	0.259389826	-3.077579108	0.002086894	0.007785697
VPS72	164.7412077	-0.779254314	0.214469214	-3.633408725	2.80E-04	0.001350602
PIP5K1A	991.4875214	-0.596849149	0.165522984	-3.605838491	3.11E-04	0.001486022
SELENBP1	285.7157091	-3.60926602	0.328298661	-10.99384935	4.09E-28	3.19E-26
POGZ	2476.297963	-1.075179608	0.188382085	-5.707440847	1.15E-08	1.38E-07
CGN	283.1333206	-2.27939994	0.43380249	-5.254464865	1.48E-07	1.48E-06
TUFT1	342.9611365	1.26571936	0.266011888	4.758130813	1.95E-06	1.57E-05
MRPL9	146.7532017	-0.568498733	0.24072105	-2.361649445	0.018193837	0.048569255
TDRKH	71.93202858	-1.228419374	0.312052928	-3.936573778	8.27E-05	4.59E-04
TDRKH-AS1	11.85007012	-2.468302164	0.976196097	-2.528490097	0.011455432	0.033035621
RORC	66.98447567	-1.777216512	0.3823452	-4.648198827	3.35E-06	2.56E-05
THEM5	20.44873155	2.944026156	0.721615989	4.079768463	4.51E-05	2.65E-04
S100A10	812.7608123	1.302771105	0.300755968	4.331655046	1.48E-05	9.81E-05
LOC105371441	226.6456459	1.490359392	0.256912717	5.801033933	6.59E-09	8.25E-08
S100A11	2144.416808	-0.608598745	0.149079239	-4.082384297	4.46E-05	2.63E-04
LOC101927949	3.782418799	5.367872392	1.471037455	3.649038556	2.63E-04	0.001280169
TCHHL1	2.919036876	6.022096584	1.806510774	3.333551435	8.57E-04	0.003597836
RPTN	589.0058666	13.67607989	1.361160756	10.0473657	9.44E-24	5.41E-22
HRNR	244.8556829	3.220354377	0.784512837	4.104909731	4.04E-05	2.42E-04
FLG	893.7857153	6.185076291	0.946305651	6.536023835	6.32E-11	1.04E-09
CRNN	830.373205	11.95201763	2.251474698	5.308528512	1.11E-07	1.13E-06
CRCT1	395.7884977	13.10252055	1.633663194	8.02033161	1.05E-15	3.14E-14
LCE3E	161.2209965	11.80677774	1.453921314	8.120644232	4.64E-16	1.43E-14
LCE3D	352.8791108	12.93697523	1.457151828	8.878261676	6.79E-19	2.72E-17
LCE3A	32.13224124	9.479579278	2.04722059	4.63046304	3.65E-06	2.76E-05
LINC00302	9.782473166	7.763564937	1.185567419	6.548395995	5.82E-11	9.64E-10
LCE2D	8.756596308	7.606296645	1.337484876	5.687015069	1.29E-08	1.55E-07
C1orf68	10.76155791	7.904517788	1.315711406	6.007789971	1.88E-09	2.55E-08
KPRP	262.3048369	12.50902722	1.656731373	7.550425748	4.34E-14	1.08E-12
LCE1F	16.42184084	8.512747915	1.190671194	7.149537131	8.71E-13	1.84E-11
LCE1E	2.343791067	5.704218295	2.293539333	2.487081086	0.012879604	0.036471061
IVL	976.9942188	11.5483919	0.547920934	21.07674883	1.30E-98	1.51E-95
LINC01527	26.2318021	9.188214432	0.986452133	9.314404746	1.23E-20	5.68E-19
SPRR4	13.22062053	8.196259179	1.15003444	7.126968455	1.03E-12	2.17E-11
SPRR1A	1349.381638	14.87196269	0.895976607	16.598606	7.13E-62	2.81E-59
SPRR3	2038.692671	11.93197993	1.402279383	8.508989058	1.75E-17	6.16E-16
LOC105371446	2.376214299	5.72303651	2.320887902	2.465882349	0.013667622	0.038320479
SPRR1B	2570.404785	15.80172421	0.894393662	17.66752704	7.46E-70	3.50E-67
SPRR2D	761.8227118	14.04710657	0.885700536	15.85988266	1.20E-56	3.91E-54
SPRR2A	2335.293293	15.18241495	1.078350532	14.07929471	5.09E-45	9.95E-43
SPRR2B	220.5720987	12.25900011	1.64232383	7.464423204	8.37E-14	2.03E-12
SPRR2E	1854.386562	15.33069881	1.144669337	13.39312439	6.63E-41	1.05E-38
SPRR2F	111.6989077	11.27731526	1.442409436	7.818387052	5.35E-15	1.47E-13
SPRR2C	49.96816848	10.11652963	1.623254012	6.232252967	4.60E-10	6.80E-09
SPRR2G	426.5634286	13.21026805	0.883530619	14.95168109	1.52E-50	3.76E-48
PRR9	131.0435596	11.50797977	1.227713473	9.373506129	7.02E-21	3.29E-19
LORICRIN	50.26588248	6.218643403	1.73660188	3.580926333	3.42E-04	0.0016181
PGLYRP3	50.91073137	6.249787278	0.632029158	9.888447709	4.67E-23	2.53E-21
PGLYRP4	78.92604508	7.7416206	0.652495548	11.8646336	1.81E-32	1.90E-30
S100A9	5257.082314	7.766170791	0.889498473	8.730954606	2.53E-18	9.53E-17
S100A12	46.28814201	7.32117067	2.020745015	3.623005681	2.91E-04	0.001401139
S100A8	4230.431886	8.898834655	0.965368385	9.218071356	3.02E-20	1.34E-18
S100A7A	484.8573007	6.108329738	1.889123861	3.233419399	0.001223178	0.004900136
S100A7	1531.106092	6.514942513	1.452319232	4.485888758	7.26E-06	5.16E-05
S100A6	575.9081228	1.629817364	0.19937686	8.17455627	2.97E-16	9.32E-15
S100A4	161.7838133	2.01755156	0.292918358	6.887760711	5.67E-12	1.09E-10
LOC101928034	18.21745134	2.311986899	0.610672183	3.785970546	1.53E-04	7.92E-04
S100A3	15.02658796	4.601256957	0.882264726	5.215279296	1.84E-07	1.81E-06
S100A2	1007.099383	7.255666742	0.946277893	7.667585596	1.75E-14	4.62E-13
S100A16	719.6359883	2.391655173	0.218439915	10.94880108	6.73E-28	5.12E-26
S100A14	1112.553051	2.780691904	0.398930823	6.970361143	3.16E-12	6.29E-11
S100A1	68.95279853	-3.372047621	0.454801305	-7.414331455	1.22E-13	2.90E-12
NPR1	74.6750323	-1.086886418	0.449281046	-2.419168198	0.015556045	0.042622099
CRTC2	433.7643823	-1.797574273	0.174828217	-10.28194589	8.50E-25	5.23E-23
CREB3L4	128.5858701	-3.163587479	0.379579781	-8.334446769	7.79E-17	2.57E-15
RAB13	357.9903332	-0.950327813	0.240670609	-3.948665845	7.86E-05	4.38E-04
UBAP2L	2360.628549	-1.869897126	0.120913204	-15.46478847	6.00E-54	1.79E-51
ATP8B2	476.5764376	0.519841539	0.1668489	3.115642593	0.001835446	0.006977608
IL6R	223.6758542	1.186855947	0.295671854	4.01409851	5.97E-05	3.43E-04
SHE	150.8482485	1.328437457	0.31505319	4.216549768	2.48E-05	1.56E-04
KCNN3	142.1661191	1.246891276	0.329520515	3.783956447	1.54E-04	7.98E-04
SHC1	860.110924	0.79760549	0.202410652	3.940531208	8.13E-05	4.52E-04
DCST2	20.27879197	-2.04984689	0.607172867	-3.376051532	7.35E-04	0.003149309
ADAM15	567.4708117	0.877943323	0.206432564	4.252930382	2.11E-05	1.35E-04
EFNA3	71.89996409	1.114330161	0.327378666	3.403795905	6.65E-04	0.002889239
DPM3	32.52588328	-2.016761269	0.512499559	-3.935147326	8.31E-05	4.61E-04
TRIM46	96.22829069	-3.030502196	0.435348237	-6.96109905	3.38E-12	6.70E-11
MUC1	2075.310342	-5.446832405	0.452439606	-12.03880548	2.22E-33	2.44E-31
THBS3	451.952636	-0.857616107	0.364076205	-2.355595048	0.018493065	0.04923892
THBS3-AS1	48.83930682	-1.0126988	0.39387396	-2.571124023	0.010136902	0.029799019
FDPS	207.8430665	1.339407414	0.34154944	3.921562321	8.80E-05	4.85E-04
YY1AP1	593.3843621	-0.939224657	0.173729317	-5.406253087	6.44E-08	6.87E-07
GON4L	848.8342044	-0.678918131	0.132217089	-5.134874272	2.82E-07	2.67E-06
SYT11	151.0181446	0.792274093	0.205106192	3.862750738	1.12E-04	6.00E-04
KHDC4	617.6861888	-0.45105538	0.127651242	-3.53349779	4.10E-04	0.001892583
SNORA80E	49.90984568	-1.477793817	0.487328183	-3.032440704	0.002425848	0.008866102
SCARNA4	66.70115783	-1.937562575	0.52406984	-3.697145735	2.18E-04	0.001083048
ARHGEF2	780.3115102	-0.523099766	0.177872547	-2.940868481	0.003272935	0.011479472
LOC107985208	4.582855255	-4.382408161	1.490728198	-2.939776794	0.003284488	0.011506776
UBQLN4	419.5964215	-0.893982785	0.205578914	-4.348611285	1.37E-05	9.16E-05
RAB25	303.8187187	1.154241455	0.187367313	6.160313856	7.26E-10	1.04E-08
MEX3A	381.747579	-3.609622363	0.443860368	-8.132337603	4.21E-16	1.30E-14
SEMA4A	212.2980007	0.879576259	0.294967225	2.981945737	0.002864228	0.010252046
SLC25A44	481.8765864	-0.475709229	0.173567888	-2.740767508	0.006129586	0.019525318
PAQR6	114.5955564	-1.545819385	0.361486287	-4.276287756	1.90E-05	1.23E-04
SMG5	690.9977957	0.468174538	0.140925259	3.322147785	8.93E-04	0.003718777
TMEM79	306.6214912	3.2654876	0.256314768	12.74014613	3.54E-37	4.85E-35
RHBG	6.540432699	3.254894882	1.217368326	2.673714119	0.007501637	0.023159041
MEF2D	1066.090865	-1.131466854	0.166172343	-6.808996203	9.83E-12	1.84E-10
GPATCH4	201.3469359	-1.722305347	0.256530497	-6.713842481	1.90E-11	3.39E-10
BCAN-AS1	61.10571915	-3.201859421	0.688675596	-4.64929996	3.33E-06	2.55E-05
NES	467.1551492	-1.591258335	0.204571739	-7.778485637	7.34E-15	1.99E-13
CRABP2	637.8805755	-0.951712219	0.296605112	-3.208684474	0.001333437	0.005285501
METTL25B	106.599514	-1.041166467	0.377203748	-2.760223014	0.005776192	0.018581325
PRCC	349.8540901	-0.837960294	0.168556259	-4.971398266	6.65E-07	5.88E-06
INSRR	16.74523698	-2.967537292	0.85359971	-3.476497541	5.08E-04	0.002286588
PEAR1	183.3481979	-0.621661343	0.25824885	-2.407218248	0.01607456	0.043787404
LRRC71	14.37099206	-3.077440806	0.86745728	-3.5476569	3.89E-04	0.001807056
ETV3	506.1032537	0.841533476	0.191386992	4.397025456	1.10E-05	7.49E-05
FCRL1	89.05745776	-3.191681997	1.299475693	-2.456130587	0.014044211	0.039233032
KIRREL1	756.8395808	0.580322204	0.180621243	3.21292332	0.001313914	0.005214034
CD1A	8.832150802	4.646288757	1.000459869	4.644153054	3.41E-06	2.60E-05
IFI16	1372.032907	0.557925249	0.199261901	2.79995948	0.005110902	0.016729764
CADM3-AS1	20.77963357	1.258213146	0.489709675	2.569304246	0.010190295	0.029920518
DUSP23	65.01557297	-1.218838914	0.326373387	-3.734492341	1.88E-04	9.52E-04
VSIG8	62.65975525	2.890651364	0.520633063	5.552185542	2.82E-08	3.20E-07
TAGLN2	1181.175551	0.792680359	0.207330662	3.823266424	1.32E-04	6.94E-04
IGSF9	127.1386947	-0.931290193	0.29239863	-3.185001901	0.001447531	0.005666035
SLAMF9	11.828091	2.976313648	0.977886463	3.043618826	0.002337511	0.008594878
LINC01133	17.45146692	1.446413911	0.549966057	2.630005782	0.008538342	0.025798781
KCNJ9	26.86418128	-2.809262879	0.599522391	-4.685834797	2.79E-06	2.17E-05
DCAF8	967.3585619	-0.460772584	0.177269149	-2.599282435	0.009341888	0.027834245
NCSTN	598.4235803	-0.737843345	0.161921937	-4.556784328	5.19E-06	3.79E-05
LOC105371466	21.04851923	2.333486204	0.491263217	4.749971344	2.03E-06	1.63E-05
VANGL2	243.4420915	0.653213128	0.260235433	2.510085273	0.012070201	0.03453132
SLAMF1	57.65166422	1.438690812	0.543423532	2.647457695	0.008109951	0.024683637
SLAMF7	238.781156	1.841406246	0.565119263	3.258438292	0.001120272	0.004531733
F11R	914.3979179	1.281791604	0.195599281	6.553150902	5.63E-11	9.37E-10
TSTD1	113.7457074	-1.067842096	0.283973549	-3.760357604	1.70E-04	8.68E-04
USF1	208.4241452	0.765707932	0.185331209	4.131564979	3.60E-05	2.18E-04
NECTIN4	562.9521246	2.763384475	0.240727005	11.47932892	1.68E-30	1.55E-28
NECTIN4-AS1	59.28746792	2.016114263	0.40165869	5.01947129	5.18E-07	4.66E-06
KLHDC9	14.94752127	-2.803943602	0.829058541	-3.382081558	7.19E-04	0.003088875
DEDD	299.337192	-0.461924182	0.168443192	-2.742314345	0.006100793	0.019451353
USP21	167.8505865	-1.107113425	0.266585264	-4.152943068	3.28E-05	2.00E-04
PPOX	81.6876251	-0.770237916	0.278617663	-2.764497802	0.005701049	0.018381656
B4GALT3	217.8403533	-0.859881489	0.22880935	-3.758069716	1.71E-04	8.75E-04
ADAMTS4	283.4084041	-1.214815965	0.312075807	-3.892695105	9.91E-05	5.39E-04
FCGR2C	126.7030769	-1.11924086	0.386985601	-2.892202856	0.003825509	0.013119942
FCGR3B	26.19720469	3.390829237	0.678634805	4.996544847	5.84E-07	5.19E-06
FCGR2B	75.49181921	1.543564514	0.3428739	4.501843134	6.74E-06	4.81E-05
ATF6	764.953291	0.424632157	0.160419392	2.647012629	0.008120632	0.024707799
NOS1AP	187.0753431	-1.904302305	0.47113116	-4.041979107	5.30E-05	3.08E-04
LOC105371475	305.6467425	-2.260186981	0.381016614	-5.931990625	2.99E-09	3.94E-08
C1orf226	182.1207501	-1.769978966	0.489642441	-3.614839762	3.01E-04	0.001441534
UHMK1	1342.915047	1.069988427	0.206422204	5.183494839	2.18E-07	2.11E-06
PBX1	1592.653591	-2.249236342	0.35894793	-6.266191145	3.70E-10	5.53E-09
PBX1-AS1	46.59588098	-1.197903764	0.360533142	-3.322589861	8.92E-04	0.003714155
MGST3	186.471628	-0.737048005	0.298557703	-2.468695325	0.013560662	0.038059905
ALDH9A1	383.3579743	1.439309891	0.223108727	6.451159093	1.11E-10	1.78E-09
UCK2	287.5613791	0.690861931	0.205070064	3.368906796	7.55E-04	0.003221356
LOC107985224	5.074855817	2.618851444	1.102013555	2.376423985	0.017481363	0.047011472
CREG1	556.793813	1.50051083	0.19759282	7.593954231	3.10E-14	7.90E-13
MPZL1	1134.058266	0.691734436	0.184048567	3.758434244	1.71E-04	8.74E-04
GPR161	198.1705613	1.03430192	0.218518075	4.733255691	2.21E-06	1.75E-05
SFT2D2	1532.743647	1.900350965	0.181765399	10.45496544	1.39E-25	9.01E-24
LOC100505918	21.21926635	4.32879202	1.784035179	2.426405079	0.015249239	0.041922536
DPT	219.9194757	-1.065175259	0.293450973	-3.629823569	2.84E-04	0.001368444
NME7	78.14520331	-1.08652198	0.308091423	-3.52662197	4.21E-04	0.00193819
BLZF1	306.1864556	0.847355239	0.161526338	5.245926126	1.55E-07	1.55E-06
LOC105371605	14.07422603	2.935882045	0.76540767	3.83571025	1.25E-04	6.62E-04
SELP	100.2698049	2.045908648	0.303558941	6.739741032	1.59E-11	2.89E-10
SELE	236.4470656	4.46944398	0.462251598	9.668855671	4.09E-22	2.09E-20
GORAB	97.65904688	0.863150919	0.263477031	3.276000627	0.001052883	0.004294688
MROH9	77.84779769	-1.364048111	0.528016212	-2.583345132	0.009784739	0.028920917
FMO3	51.79625921	1.675249082	0.366377605	4.572465833	4.82E-06	3.54E-05
PRRC2C	7935.060935	-1.02711838	0.128591239	-7.987467804	1.38E-15	4.02E-14
PIGC	85.83247875	0.854080297	0.256515719	3.329543699	8.70E-04	0.003640637
FASLG	10.13072211	2.921568761	0.883287804	3.307606815	9.41E-04	0.003892129
TNFSF18	17.13130329	2.348021385	0.938258156	2.502532345	0.012330836	0.035145256
TNFSF4	486.5072636	0.731221219	0.28625648	2.554426781	0.01063628	0.031047159
PRDX6	620.2981448	0.639818456	0.230138112	2.780149931	0.005433381	0.017636468
SNORD47	17.07013467	2.398724548	0.727358199	3.297858677	9.74E-04	0.00401146
SNORD80	17.68806156	1.607088993	0.643196213	2.498598344	0.012468554	0.035456011
SNORD78	5.964720301	3.501429558	1.213289228	2.885898495	0.00390298	0.013333226
RC3H1	1432.985458	0.369399878	0.156707836	2.357252121	0.018410742	0.049057158
GPR52	56.44227612	1.516796339	0.289194443	5.244901409	1.56E-07	1.56E-06
MRPS14	185.8446634	-0.694553692	0.203569537	-3.411874408	6.45E-04	0.002816487
TNN	154.591961	-3.566098145	0.385526318	-9.249947345	2.25E-20	1.02E-18
KIAA0040	690.5900806	-1.021266051	0.173908023	-5.87244931	4.29E-09	5.51E-08
TNR	13.21716152	-1.84924451	0.747846563	-2.472759256	0.013407443	0.03768616
LINC02803	16.13382799	1.534489671	0.54502184	2.815464555	0.004870677	0.016079158
COP1	529.0505245	0.650613154	0.162266467	4.009535475	6.08E-05	3.49E-04
PAPPA2	15.0815861	-2.562855752	0.892806607	-2.870560917	0.004097442	0.013881073
CRYZL2P-SEC16B	3.773258334	-4.101772651	1.629115179	-2.517791685	0.011809314	0.033907764
LOC105371629	87.01733314	1.499594869	0.362812188	4.133253837	3.58E-05	2.16E-04
SOAT1	315.4374332	0.881624293	0.230878468	3.818564385	1.34E-04	7.06E-04
AXDND1	7.260594387	-5.046818902	1.364213858	-3.699433834	2.16E-04	0.001074861
TDRD5	41.57753932	-6.59667036	1.216764076	-5.421486787	5.91E-08	6.36E-07
TOR1AIP2	1279.056378	1.174326614	0.140934905	8.332404357	7.92E-17	2.62E-15
CEP350	1566.864456	0.663263887	0.18326619	3.619128471	2.96E-04	0.001420086
QSOX1	1176.569852	1.440716309	0.224968478	6.404080807	1.51E-10	2.37E-09
LOC105371637	117.5047717	-0.687342045	0.291184079	-2.36050696	0.018249976	0.048697833
STX6	617.7265917	0.97231598	0.181779916	5.348863636	8.85E-08	9.22E-07
IER5	257.4457528	1.859107989	0.222380604	8.360027621	6.27E-17	2.10E-15
ZNF648	23.0093766	-2.021720581	0.794180727	-2.545668148	0.010906882	0.031693139
RNASEL	117.0336232	0.791952291	0.243673089	3.250060537	0.001153804	0.004650435
RGS16	121.64347	-1.023508975	0.287024861	-3.565924464	3.63E-04	0.00170007
NPL	138.7676435	1.165532067	0.321404654	3.626369601	2.87E-04	0.001384409
LAMC1	1801.547245	0.509325355	0.208661003	2.44092258	0.014649795	0.040626614
LAMC2	725.2743152	2.010938667	0.244252763	8.233023197	1.83E-16	5.81E-15
NMNAT2	68.20565154	1.23630944	0.498420382	2.480455223	0.013121474	0.037040039
SMG7	1135.436014	-0.531949655	0.139348759	-3.817397871	1.35E-04	7.09E-04
NCF2	146.4395433	1.515295719	0.256393273	5.910044758	3.42E-09	4.47E-08
ARPC5	786.3302352	0.902000964	0.17393579	5.185827279	2.15E-07	2.09E-06
COLGALT2	36.83668489	-1.749815303	0.576181334	-3.036917722	0.002390107	0.008756437
C1orf21	454.2640865	-0.746969371	0.199527628	-3.743688918	1.81E-04	9.20E-04
LOC107985236	118.7472242	-1.031360679	0.280392709	-3.678272097	2.35E-04	0.001158635
LOC105371648	13.66968781	-2.996654509	0.895939089	-3.344707857	8.24E-04	0.003476769
EDEM3	817.2646748	0.553556786	0.141852033	3.902353573	9.53E-05	5.20E-04
NIBAN1	1060.543356	0.749458646	0.180531027	4.151411857	3.30E-05	2.01E-04
IVNS1ABP	979.9409792	1.440494187	0.24888762	5.787729364	7.13E-09	8.86E-08
HMCN1	1717.196602	1.043648661	0.356258582	2.929469534	0.003395411	0.011837662
PRG4	219.4381625	-4.129845416	0.836628482	-4.936295509	7.96E-07	6.97E-06
ODR4	438.3500431	-0.844442993	0.210728683	-4.007252276	6.14E-05	3.52E-04
PDC	32.42159974	-2.475426183	0.774703262	-3.19532175	0.00139675	0.005491906
PTGS2	201.9499828	3.176634709	0.449054981	7.074044035	1.50E-12	3.11E-11
PACERR	3.310456316	4.627670609	1.640860065	2.820271337	0.004798306	0.015878869
PLA2G4A	72.85374293	2.50299762	0.546674848	4.578585664	4.68E-06	3.45E-05
RGS18	31.75598254	1.182391227	0.486989845	2.427958691	0.015184073	0.04178912
UCHL5	318.9800804	0.999076488	0.310160987	3.221154591	0.001276753	0.005086397
CDC73	431.1635566	0.516700459	0.173587145	2.976605555	0.002914587	0.010403956
B3GALT2	95.02099035	1.169605115	0.379367098	3.083043103	0.002048955	0.007661705
KCNT2	66.3477579	1.027183418	0.40884949	2.512375443	0.011992143	0.034356287
CFH	662.8873964	0.985970375	0.183325104	5.378261645	7.52E-08	7.92E-07
ASPM	378.0071241	0.873437145	0.34572995	2.526356614	0.011525242	0.033209501
DENND1B	780.9365966	1.350906624	0.276702456	4.882163476	1.05E-06	8.95E-06
NEK7	541.4595281	1.598526219	0.191965884	8.327136999	8.28E-17	2.72E-15
PTPRC	659.937424	1.494000108	0.390449453	3.826359843	1.30E-04	6.86E-04
LINC00862	18.26956943	-2.230037287	0.756314106	-2.948559691	0.003192585	0.011259081
ZNF281	428.7126233	-0.633293909	0.183947601	-3.442795149	5.76E-04	0.002545636
KIF14	94.32330134	1.440697796	0.440436656	3.271066965	0.001071425	0.004363036
DDX59	187.5430422	-0.626430383	0.249748514	-2.50824468	0.012133262	0.034671125
CAMSAP2	1078.11864	0.550945794	0.199253758	2.765045938	0.005691478	0.018357158
IGFN1	271.5569344	-1.152238439	0.451553185	-2.551722538	0.010719184	0.031229452
PKP1	4096.041841	6.329678338	0.306344295	20.6619756	7.62E-95	7.75E-92
TNNT2	17.48600259	2.000203609	0.643087512	3.110313247	0.00186889	0.007083805
LAD1	705.2540552	3.836447851	0.30880285	12.42361543	1.95E-35	2.44E-33
PHLDA3	176.1238004	0.96308541	0.217868134	4.420496894	9.85E-06	6.81E-05
CSRP1	1009.951365	-1.569782152	0.164256814	-9.556876887	1.21E-21	5.94E-20
LOC107985246	119.8330978	-1.579293949	0.309050454	-5.110149256	3.22E-07	3.00E-06
NAV1	1339.167248	0.407694913	0.154501353	2.638778922	0.008320522	0.025231137
IPO9	987.6666771	-0.598402643	0.185311389	-3.229173593	0.001241485	0.004964518
SHISA4	47.45582096	-2.202545417	0.528415553	-4.168207022	3.07E-05	1.89E-04
LMOD1	316.4573061	-3.474309103	0.255563605	-13.59469437	4.31E-42	7.20E-40
TIMM17A	179.5971929	0.747151005	0.249245203	2.997654496	0.002720659	0.00979702
LOC112268254	140.6315013	-1.053832722	0.246393363	-4.277033712	1.89E-05	1.23E-04
ARL8A	250.8879755	-1.74686381	0.208489533	-8.378664322	5.35E-17	1.81E-15
LGR6	44.33571855	-4.190064475	0.925224483	-4.528700389	5.93E-06	4.28E-05
PPP1R12B	1575.808797	-0.507694334	0.197875444	-2.565726817	0.010295988	0.030180069
SYT2	111.2110043	-1.445085092	0.392768802	-3.679225754	2.34E-04	0.001155011
LOC105371686	16.38692026	-2.186020334	0.801576113	-2.727152542	0.00638835	0.02020992
KDM5B	1161.638541	0.890962412	0.143978326	6.188170393	6.09E-10	8.82E-09
RABIF	119.8955413	1.243969954	0.251941771	4.937529603	7.91E-07	6.93E-06
KLHL12	208.2635666	0.557060194	0.224141756	2.485303065	0.012944118	0.036615548
ADIPOR1	800.4220946	1.110994583	0.166980814	6.653426557	2.86E-11	4.96E-10
CYB5R1	260.8348646	1.74842318	0.358517907	4.876808515	1.08E-06	9.17E-06
ADORA1	36.64360305	-2.5018731	0.483462375	-5.174907559	2.28E-07	2.20E-06
CHI3L1	201.1966764	-2.231488214	0.542847158	-4.110711793	3.94E-05	2.36E-04
CHIT1	17.53770462	-2.794784999	1.065835064	-2.622155242	0.008737562	0.026296649
BTG2	1668.751492	-1.190768969	0.242255914	-4.915334976	8.86E-07	7.68E-06
FMOD	756.9476039	0.848200092	0.243887628	3.477831576	5.05E-04	0.002276651
LOC102723529	9.010167368	-5.356821081	1.436999833	-3.727781284	1.93E-04	9.75E-04
PRELP	574.3730999	-2.045124027	0.404182388	-5.059903862	4.19E-07	3.83E-06
ATP2B4	1947.466046	1.16834152	0.171517372	6.811797002	9.64E-12	1.81E-10
ZC3H11A	1726.941891	0.450023037	0.129444848	3.476561967	5.08E-04	0.002286588
ZBED6	935.3519512	0.523372768	0.161906998	3.232551858	0.001226899	0.004912622
SOX13	365.9418414	-1.985979611	0.225468354	-8.808241044	1.27E-18	4.95E-17
ETNK2	250.2295379	-3.815986236	0.382684005	-9.971637669	2.03E-23	1.12E-21
ERLNC1	7.368912879	-5.067496621	1.36184257	-3.721059052	1.98E-04	9.99E-04
REN	8.592892153	-2.316912588	0.962922101	-2.406126711	0.016122672	0.043903773
GOLT1A	6.285635304	-4.838746112	1.529465471	-3.16368444	0.001557856	0.006035982
PLEKHA6	646.5105211	-3.902640679	0.214743342	-18.17351188	8.37E-74	4.65E-71
PPP1R15B	954.7040908	0.764352727	0.162254954	4.710812894	2.47E-06	1.94E-05
PIK3C2B	466.4877379	0.477883874	0.167562438	2.851974934	0.004344853	0.014579726
TRK-TTT3-1	6.284946183	3.199338014	1.164637128	2.747068539	0.006013057	0.01923438
LOC105371692	228.4718442	-1.451892635	0.477972284	-3.03760842	0.002384636	0.008741975
LRRN2	87.89161645	-2.411739089	0.380626792	-6.336230504	2.35E-10	3.61E-09
NFASC	392.4120596	-1.057709812	0.268179146	-3.944041988	8.01E-05	4.46E-04
DSTYK	336.6019554	0.884126341	0.181169087	4.880117008	1.06E-06	9.04E-06
TMCC2	16.97038277	1.748589013	0.561132949	3.116175972	0.001832129	0.006968252
NUAK2	138.0738272	2.70863512	0.237617362	11.39914652	4.22E-30	3.83E-28
BLACAT1	11.93496642	2.689693616	0.820054471	3.27989629	0.001038453	0.004241491
RAB29	197.777979	0.704149443	0.257187733	2.737881136	0.006183642	0.019661616
SLC26A9	36.17987784	5.25009878	0.77698964	6.756973983	1.41E-11	2.57E-10
RAB7B	78.78965763	1.666360939	0.250230845	6.659294699	2.75E-11	4.79E-10
IKBKE	127.7545115	1.452771659	0.433905793	3.348126902	8.14E-04	0.003442219
RASSF5	276.6555968	1.999785247	0.228341543	8.757868674	1.99E-18	7.61E-17
IL20	26.09337843	-4.430774491	1.04665112	-4.233286916	2.30E-05	1.46E-04
IL24	38.87482881	2.082206468	0.596035783	3.493425275	4.77E-04	0.002161107
FCMR	206.1457704	-2.223647812	0.540777744	-4.111944022	3.92E-05	2.35E-04
PIGR	546.873122	-11.2818954	1.267624688	-8.900028142	5.58E-19	2.25E-17
C1orf116	397.5842337	3.33783418	0.243791893	13.69132557	1.14E-42	1.94E-40
YOD1	572.563532	3.605209238	0.360196916	10.00899529	1.39E-23	7.80E-22
PFKFB2	449.7393157	1.946917037	0.403155873	4.829191801	1.37E-06	1.14E-05
CD46	1081.124777	0.660410984	0.174725148	3.779713404	1.57E-04	8.10E-04
MIR29B2CHG	157.4365329	-1.365361935	0.24724643	-5.522271577	3.35E-08	3.74E-07
PLXNA2	477.1666942	1.570365895	0.292240611	5.373537537	7.72E-08	8.11E-07
LOC105372887	18.39012024	1.814429406	0.562253205	3.227068143	0.001250657	0.004997281
LOC105372884	64.43627327	0.81681806	0.339863875	2.403368292	0.016244818	0.044177296
LOC107985255	15.47768378	-3.657436753	1.461530002	-2.502471211	0.012332966	0.035147225
MIR205HG	604.0164817	1.217524295	0.338704268	3.594652949	3.25E-04	0.001545002
MIR205	24.80525858	5.266061544	1.707845218	3.083453634	0.00204613	0.007657002
LAMB3	455.0196835	1.807769665	0.282764739	6.393193402	1.62E-10	2.54E-09
G0S2	92.36685015	-1.360264528	0.467708581	-2.908359145	0.003633308	0.012536452
HSD11B1	15.78339679	2.878644272	0.91006248	3.163128175	0.001560836	0.006046569
C1orf74	141.4346654	2.796921856	0.339502477	8.238295871	1.75E-16	5.59E-15
IRF6	884.4094441	1.780956867	0.24808552	7.17880215	7.03E-13	1.51E-11
KCNH1	98.96512686	-2.150846188	0.379339904	-5.669970823	1.43E-08	1.70E-07
LOC105372901	21.17922222	-2.793664303	0.732114674	-3.815883499	1.36E-04	7.13E-04
RCOR3	708.7419698	-0.800619684	0.179321739	-4.464710679	8.02E-06	5.64E-05
TRAF5	552.5647728	-0.522315738	0.221308902	-2.360120773	0.018268986	0.048737913
RD3	6.523145402	-3.888923838	1.399452116	-2.778890248	0.005454495	0.017688552
SLC30A1	463.9160754	1.295805962	0.1805762	7.175950992	7.18E-13	1.54E-11
RPL21P28	28.05521083	-5.114640483	1.295171987	-3.949004868	7.85E-05	4.38E-04
PPP2R5A	380.8633892	1.141996416	0.168155664	6.791305098	1.11E-11	2.06E-10
PACC1	81.68123072	0.812890301	0.319005572	2.548200945	0.010828008	0.031490168
ATF3	293.0124083	-2.065203057	0.225050324	-9.176627793	4.45E-20	1.95E-18
NSL1	343.0772337	-0.473649308	0.189595752	-2.498206331	0.012482352	0.035481891
VASH2	91.31350059	-1.282788379	0.4976388	-2.577749924	0.009944594	0.029318909
RPS6KC1	373.1007594	0.497911176	0.189233911	2.631194241	0.008508539	0.025715093
PROX1	143.1451916	1.856573133	0.370457208	5.011572437	5.40E-07	4.84E-06
SMYD2	113.5902654	1.089108207	0.35601475	3.059165967	0.002219542	0.00819918
PTPN14	1242.615015	0.45276102	0.182211083	2.484816031	0.01296184	0.036657188
KCNK2	25.6004337	-2.255236278	0.641707608	-3.5144297	4.41E-04	0.002017587
KCTD3	710.7367222	-0.849603763	0.1792642	-4.739394509	2.14E-06	1.70E-05
ESRRG	113.6147784	-5.834487374	0.733668644	-7.95248294	1.83E-15	5.29E-14
SPATA17	22.47957104	-2.869374129	0.792217878	-3.621950741	2.92E-04	0.001405784
TGFB2	320.8312862	-2.378897746	0.52183788	-4.558691188	5.15E-06	3.76E-05
EPRS1	760.9799509	0.58804359	0.206419916	2.848773522	0.004388811	0.014702998
IARS2	451.5317371	0.917424932	0.246665573	3.719306761	2.00E-04	0.001004568
MARK1	215.1332604	1.720062683	0.2274128	7.563614202	3.92E-14	9.86E-13
MTARC2	86.02016456	-1.502403056	0.380303443	-3.950537615	7.80E-05	4.35E-04
MTARC1	90.12752177	-2.873818543	0.459943937	-6.248193121	4.15E-10	6.18E-09
DUSP10	481.4424847	-1.04171143	0.281731386	-3.697534178	2.18E-04	0.001081613
MIA3	1126.681704	-0.560196887	0.158061868	-3.544162141	3.94E-04	0.001828174
AIDA	112.2822969	1.200432478	0.250446301	4.79317312	1.64E-06	1.34E-05
LOC107985323	10.25492884	-2.53722913	1.044688149	-2.428695235	0.015153264	0.041729127
CAPN8	173.9215356	-5.898695128	1.094035348	-5.391686053	6.98E-08	7.39E-07
LOC105373281	10.13588093	-3.622264061	1.280615234	-2.828534259	0.00467617	0.015527273
CAPN2	1611.736192	0.804373007	0.164147839	4.90029605	9.57E-07	8.23E-06
GTF2IP20	74.15269064	-1.322702597	0.336113271	-3.935288223	8.31E-05	4.61E-04
FBXO28	371.173295	1.241784343	0.188435302	6.589977204	4.40E-11	7.42E-10
DEGS1	429.7413212	1.117988933	0.268748187	4.159986883	3.18E-05	1.95E-04
MIR320B2	10.6652054	-2.301516626	0.910892603	-2.526660793	0.011515266	0.033184669
WDR26	1665.073507	0.718011153	0.17829237	4.027155806	5.65E-05	3.26E-04
CNIH3-AS2	9.047583273	-3.466434947	1.305990796	-2.654256796	0.007948331	0.024285486
DNAH14	436.3534087	-3.230778423	0.325530685	-9.924650957	3.25E-23	1.78E-21
LBR	286.9029567	1.686668243	0.26040347	6.477134288	9.35E-11	1.51E-09
SRP9	456.9886039	0.727882353	0.157942047	4.608540719	4.06E-06	3.03E-05
EPHX1	363.3736341	-1.563199571	0.255956086	-6.107295961	1.01E-09	1.42E-08
TMEM63A	830.6992678	-1.536944251	0.216277498	-7.106353012	1.19E-12	2.49E-11
H3-3A	202.965592	-1.955918476	0.261841795	-7.469848263	8.03E-14	1.95E-12
STUM	80.66185867	-2.407712933	0.39487103	-6.097466644	1.08E-09	1.50E-08
LOC105373289	21.90345019	-2.163595019	0.658229614	-3.286991307	0.00101264	0.004149937
WNT9A	104.131956	-1.467083572	0.4045481	-3.626475002	2.87E-04	0.001384117
ARF1	1151.42999	0.525759229	0.134502499	3.908917908	9.27E-05	5.08E-04
C1orf35	79.58591368	-0.822134719	0.349118423	-2.354887811	0.018528299	0.04932198
GUK1	491.8728975	1.083963357	0.181983416	5.956385357	2.58E-09	3.43E-08
IBA57-DT	14.77881497	-1.684739393	0.71600789	-2.35296205	0.018624535	0.049529584
OBSCN-AS1	22.08669724	-2.175044605	0.657667237	-3.307211432	9.42E-04	0.003896967
LOC101927401	29.61824518	-2.33647615	0.714047803	-3.272156488	0.001067305	0.004347705
TRIM17	64.16727563	-1.083833545	0.353525081	-3.065789677	0.00217096	0.008048022
RNA5S9	319.4024274	-3.489041761	0.316176331	-11.03511371	2.59E-28	2.09E-26
LINC02814	12.53529314	-3.903152997	1.234154374	-3.162613267	0.001563599	0.006056312
RAB4A	208.0914609	0.755964795	0.220102311	3.434606345	5.93E-04	0.002614816
ACTA1	5.42362775	-4.627185292	1.505107834	-3.074321445	0.00210982	0.007859223
ABCB10	183.4986997	0.917838907	0.315452327	2.909596245	0.003618959	0.012496419
PGBD5	78.62301624	3.352642584	0.378996873	8.84609563	9.06E-19	3.56E-17
LOC107985359	3.258247944	-3.891177376	1.497318084	-2.598764697	0.009355988	0.027869459
ARV1	84.30279273	0.77468992	0.255197967	3.035642987	0.002400234	0.00879222
FAM89A	82.49157259	2.931191289	0.319472722	9.175090962	4.51E-20	1.97E-18
GNPAT	216.2134836	0.615035996	0.215700563	2.851341631	0.004353517	0.014602782
EXOC8	270.6720747	1.123753438	0.219450369	5.120763492	3.04E-07	2.85E-06
SPRTN	153.778995	1.133099037	0.275468146	4.11335776	3.90E-05	2.34E-04
EGLN1	337.3006122	0.906058447	0.207203181	4.372801818	1.23E-05	8.29E-05
TSNAX	137.4380757	0.653141087	0.236497881	2.761720674	0.005749765	0.018506061
SIPA1L2	793.9425973	1.962967681	0.266522927	7.365098774	1.77E-13	4.13E-12
MAP3K21	51.37705678	1.722374652	0.356883389	4.826155276	1.39E-06	1.16E-05
KCNK1	127.0862467	1.608879087	0.547970311	2.93606981	0.003323995	0.011625179
LOC107985363	9.116428744	2.987736105	1.108898244	2.694328467	0.007053062	0.02199399
LOC101927787	4.174807722	6.02238928	1.475627385	4.081239845	4.48E-05	2.64E-04
LOC105373207	7.518078069	3.855894436	1.263920644	3.050740926	0.002282775	0.008412415
LINC01132	11.84362641	-2.802203298	1.025396701	-2.732799213	0.00627986	0.019926056
LOC105373211	22.78575021	-2.952095651	0.789864677	-3.737470149	1.86E-04	9.41E-04
LOC101927851	8.295141887	-4.244999658	1.3731574	-3.091415199	0.001992049	0.007494803
GGPS1	344.6942446	-0.710290429	0.172291342	-4.122612424	3.75E-05	2.26E-04
LYST	2027.699987	0.837483597	0.133802094	6.259121748	3.87E-10	5.78E-09
MIR1537	4.061491067	6.499410949	1.568191106	4.144527363	3.41E-05	2.07E-04
LOC105373215	8.017533572	3.03821132	0.985901106	3.081659309	0.002058503	0.007690725
NID1	1503.997339	-0.662693047	0.223750074	-2.961755656	0.003058904	0.010850294
GPR137B	396.1887497	0.689479689	0.176328712	3.91019522	9.22E-05	5.05E-04
MTR	1202.509738	-0.759657371	0.12456464	-6.098499307	1.07E-09	1.50E-08
RYR2	60.73992465	1.004838618	0.260116266	3.863036457	1.12E-04	5.99E-04
CHRM3	45.04160924	1.477766404	0.590972335	2.500567821	0.012399439	0.035287266
CHRM3-AS2	12.01995247	2.889789423	0.952360771	3.034343194	0.0024106	0.008823577
FMN2	17.88610299	-2.529535509	0.820078008	-3.084505965	0.002038905	0.007635814
GREM2	23.58970271	-1.546719043	0.598385565	-2.584820113	0.009742982	0.028818416
ZBTB18	528.7119281	-1.665746871	0.41604215	-4.003793542	6.23E-05	3.56E-04
DESI2	434.3157941	1.085608944	0.197434827	5.49856862	3.83E-08	4.23E-07
COX20	794.0751934	-0.820923348	0.255239029	-3.216292392	0.001298585	0.005164109
HNRNPU	4024.216669	-0.312278781	0.12403073	-2.517753321	0.011810601	0.033907764
LOC101928068	32.410305	-1.300639973	0.503891726	-2.581189381	0.009846055	0.029066983
EFCAB2	289.7919551	-1.771721017	0.323381215	-5.478738195	4.28E-08	4.71E-07
LOC107985725	32.62403732	-1.655646443	0.621303036	-2.66479696	0.007703482	0.023676076
SMYD3	480.3183897	-1.004409645	0.172938827	-5.807889773	6.33E-09	7.94E-08
LOC105373269	89.42462334	-0.936222309	0.320056345	-2.925179651	0.003442574	0.011979864
SMYD3-AS1	156.0731886	-0.877974727	0.251616054	-3.489343043	4.84E-04	0.002190915
LOC107985599	333.0515918	-1.120508858	0.210051677	-5.334443769	9.58E-08	9.90E-07
CNST	414.6278014	0.731480775	0.253424536	2.886384986	0.003896952	0.013314493
SCCPDH	155.2715763	-1.15882454	0.283269288	-4.090893686	4.30E-05	2.55E-04
ZNF496	336.257099	-0.878575327	0.21990303	-3.995285225	6.46E-05	3.68E-04
LOC107985115	117.5224774	-0.957047566	0.272306507	-3.51459676	4.40E-04	0.002016696
LOC102724446	39.74152329	-5.626972424	1.114626535	-5.04830295	4.46E-07	4.05E-06
OR13G1	22.46948621	-2.677163528	0.789424424	-3.391285405	6.96E-04	0.003000916
OR14A2	44.89556522	-3.170502418	0.791482099	-4.005779058	6.18E-05	3.53E-04
OR1C1	12.33848099	-3.903426656	1.246995443	-3.130265374	0.001746485	0.006679713
OR2AK2	3.937300725	-4.162727887	1.476194822	-2.819904138	0.0048038	0.015888441
OR2M4	6.71080422	-3.928538689	1.464870807	-2.681832875	0.007322003	0.022693905
SH3BP5L	207.2767496	0.717215205	0.261901962	2.738487329	0.006172254	0.019630516
ZNF692	318.9488376	-1.713996453	0.251812203	-6.806645726	9.99E-12	1.87E-10
LOC102724250	157.9386948	-1.1540287	0.310154321	-3.72082096	1.99E-04	1.00E-03
FAM110C	409.6946072	1.713229487	0.484505743	3.53603546	4.06E-04	0.001877498
ACP1	260.3281481	0.70513608	0.248573402	2.836731826	0.004557788	0.015187859
TMEM18	154.9713554	0.56502783	0.216313831	2.612074451	0.008999465	0.026952058
SNTG2	36.03876789	2.197224337	0.537810875	4.085496291	4.40E-05	2.60E-04
LOC105373359	2.362593162	5.177721055	1.795690089	2.883415733	0.003933879	0.013423202
TPO	25.80512709	-3.616858475	0.840401512	-4.303726757	1.68E-05	1.10E-04
LOC102723730	8.242945609	-4.229951258	1.583948868	-2.670509979	0.007573612	0.023354679
ADI1	126.5537399	-0.986579664	0.237978852	-4.145661069	3.39E-05	2.06E-04
SOX11	38.08308091	-2.084985638	0.780586056	-2.671051606	0.007561402	0.023322916
SILC1	4.74084512	-4.433459635	1.696360384	-2.613512834	0.008961672	0.02686522
LOC101929510	8.422379578	7.549820385	1.312929748	5.75036128	8.91E-09	1.09E-07
LINC01814	39.54467723	-1.453817106	0.521271488	-2.788982591	0.005287391	0.01724278
ID2	188.0125331	1.015936689	0.314031129	3.235146437	0.001215804	0.004874588
MBOAT2	874.9225279	2.659109469	0.282168194	9.423845528	4.35E-21	2.07E-19
ITGB1BP1	245.0012427	1.136317309	0.201447306	5.640766955	1.69E-08	1.99E-07
YWHAQ	1396.838276	1.440314575	0.191573663	7.5183329	5.55E-14	1.37E-12
TAF1B	99.63944129	1.394875634	0.322470169	4.325595883	1.52E-05	1.01E-04
GRHL1	760.3434052	2.294087116	0.332330335	6.903032548	5.09E-12	9.89E-11
KLF11	173.3734657	1.042586304	0.307808332	3.387128269	7.06E-04	0.003039782
RRM2	245.3975583	1.554538143	0.347851961	4.468964719	7.86E-06	5.54E-05
ODC1	495.1369955	2.854540756	0.32311424	8.834462882	1.01E-18	3.94E-17
SNORA80B	13.48734158	2.977649438	0.909807034	3.272836245	0.001064741	0.004337987
ATP6V1C2	68.68264093	2.244570873	0.508047391	4.418034442	9.96E-06	6.88E-05
PDIA6	403.4198451	1.393749101	0.231294704	6.025858262	1.68E-09	2.29E-08
KCNF1	15.22070926	-6.11499906	1.343468165	-4.551651629	5.32E-06	3.88E-05
FLJ33534	5.769517043	-4.715692915	1.539889396	-3.062358198	0.002196005	0.008128629
C2orf50	44.64932835	-4.466540412	0.790209992	-5.652346155	1.58E-08	1.87E-07
ROCK2	916.0168527	0.332012717	0.112510766	2.950941747	0.003168067	0.011187149
LOC105373429	7.600898921	2.49814951	0.952564175	2.62255245	0.008727383	0.026279351
GREB1	2110.983557	-6.640176836	0.322622472	-20.58187946	3.99E-94	3.90E-91
TRIB2	349.5096599	0.604871934	0.159542912	3.791280512	1.50E-04	7.77E-04
LRATD1	472.631371	3.129747184	0.376864883	8.304693072	1.00E-16	3.26E-15
NBAS	697.2043736	0.704213303	0.169171021	4.162730111	3.14E-05	1.93E-04
DDX1	424.1507224	0.762808337	0.20614729	3.700307383	2.15E-04	0.001071822
MYCN	7.164825035	1.964656435	0.825333791	2.380438625	0.017292041	0.046563853
LINC01866	2.451959682	5.765619952	2.238650095	2.575489562	0.010009829	0.029482774
LOC105373447	8.625173555	6.595510131	1.175925644	5.608781614	2.04E-08	2.36E-07
LOC105373448	3.448838004	6.25741139	1.643769022	3.806746146	1.41E-04	7.35E-04
VSNL1	179.5160458	3.174098053	0.261483566	12.13880512	6.58E-34	7.47E-32
GEN1	285.8835008	1.389858476	0.275532972	5.044254659	4.55E-07	4.13E-06
LOC105373456	67.97444069	1.469408402	0.30485427	4.820035494	1.44E-06	1.19E-05
LINC01376	21.54760775	1.325332398	0.492060956	2.693431338	0.007072071	0.022044612
OSR1	79.83426	-3.328283886	0.499799032	-6.659244362	2.75E-11	4.79E-10
LINC01808	7.981985071	-5.184431217	1.625103185	-3.190216637	0.001421662	0.005578184
WDR35	228.1829803	-0.85941861	0.278743374	-3.083189383	0.002047948	0.007659763
LOC101928222	7.780574353	-4.150344234	1.543634607	-2.688683071	0.007173449	0.022298026
MATN3	44.01935525	-2.713238861	0.687316409	-3.947583422	7.89E-05	4.40E-04
SDC1	2427.037626	2.35226201	0.259664292	9.058858235	1.32E-19	5.60E-18
PUM2	2453.225399	0.402616733	0.119141523	3.379314984	7.27E-04	0.003117076
RHOB	1340.727221	-1.699779219	0.252661574	-6.727493993	1.73E-11	3.12E-10
LDAH	122.3184785	1.09655748	0.272717871	4.020849365	5.80E-05	3.34E-04
LOC102723401	59.81509893	-1.709685225	0.531709692	-3.215448677	0.001302408	0.005176785
ATAD2B	1023.291552	0.327234029	0.132069814	2.477735211	0.013221923	0.037263308
UBXN2A	204.1847581	0.595641937	0.2342781	2.542456751	0.011007622	0.031916056
FKBP1B	27.98362569	2.20974248	0.626694486	3.526028279	4.22E-04	0.001941769
FAM228B	76.34909731	-1.221369744	0.332824915	-3.66970647	2.43E-04	0.001192137
LOC105374328	19.45410509	-2.500002335	0.712462678	-3.508959012	4.50E-04	0.002052621
ITSN2	1092.646839	1.206923736	0.144599067	8.346691018	7.02E-17	2.34E-15
ADCY3	265.133139	0.680368826	0.186678038	3.644610976	2.68E-04	0.001299822
DNAJC27-AS1	13.06344673	-1.655384672	0.686473371	-2.411433191	0.015889963	0.043352234
EFR3B	123.6196127	1.476273054	0.587589887	2.512420801	0.011990602	0.0343559
DNMT3A	649.0807529	-0.791790875	0.16533514	-4.789005375	1.68E-06	1.37E-05
DTNB	362.6400984	-1.334953792	0.224527446	-5.945615192	2.75E-09	3.64E-08
KIF3C	101.9548401	-0.823432205	0.340442183	-2.418713795	0.01557549	0.042656237
RAB10	1527.221515	2.06622133	0.263466208	7.842452924	4.42E-15	1.23E-13
LOC105374333	95.23968436	1.921740725	0.287378904	6.687132209	2.28E-11	4.02E-10
HADHB	360.2683194	0.665651963	0.256909759	2.590995238	0.009569882	0.028402702
SELENOI	670.2561407	1.489540231	0.263684449	5.648949853	1.61E-08	1.91E-07
TMEM214	465.8230656	-0.626273916	0.186862094	-3.351530006	8.04E-04	0.003405497
OST4	106.3670078	0.958932308	0.282021913	3.40020496	6.73E-04	0.002921733
EMILIN1	397.8486311	-1.291413176	0.308874447	-4.181029506	2.90E-05	1.79E-04
CGREF1	26.43711702	-1.464920379	0.575547818	-2.545262673	0.010919556	0.031714878
SLC5A6	351.387835	-1.295756706	0.243708889	-5.316821689	1.06E-07	1.08E-06
MPV17	492.1206588	-1.15544835	0.169096052	-6.833088874	8.31E-12	1.57E-10
EIF2B4	222.6555854	-0.670421741	0.283192747	-2.367369039	0.017915059	0.04794555
SNX17	257.9286276	0.861019439	0.186264955	4.62255199	3.79E-06	2.86E-05
ZNF513	109.1798491	-0.774595982	0.247690852	-3.127269231	0.001764383	0.006742078
FTH1P3	15.34963852	-1.903128386	0.674576376	-2.821220032	0.004784138	0.015842714
NRBP1	451.1469088	0.576142861	0.223892183	2.573304947	0.010073241	0.029637384
IFT172	293.14661	-0.84642436	0.206428757	-4.100321922	4.13E-05	2.46E-04
GPN1	129.6887611	0.99563457	0.291167959	3.419451	6.27E-04	0.002748049
RBKS	27.39150569	-1.396040151	0.503536545	-2.772470373	0.005563258	0.017995874
LOC100505716	70.50819545	-1.605294839	0.338069303	-4.748419406	2.05E-06	1.64E-05
LOC105374384	6.188277104	-4.814496214	1.442804059	-3.336902321	8.47E-04	0.003561468
PPP1CB	2271.448113	2.03077865	0.167766475	12.10479421	9.96E-34	1.13E-31
SNORD53B	2.910955189	5.491164987	1.584287322	3.466015861	5.28E-04	0.00236557
CLIP4	539.015227	1.722514223	0.210900407	8.167429578	3.15E-16	9.88E-15
YPEL5	469.2155276	1.090978169	0.174614062	6.247939914	4.16E-10	6.18E-09
LCLAT1	242.7366911	0.557988098	0.198694323	2.80827398	0.004980783	0.016375794
CAPN13	432.8280761	-8.490399065	0.959503622	-8.848741024	8.85E-19	3.49E-17
CAPN14	38.85715253	5.933848596	0.969463019	6.120758067	9.31E-10	1.31E-08
XDH	84.58345068	3.449716133	0.62677723	5.503895111	3.71E-08	4.12E-07
MEMO1	123.2721188	2.023223633	0.224929075	8.994940434	2.36E-19	9.90E-18
SPAST	201.0705287	0.965939648	0.226523762	4.264186857	2.01E-05	1.29E-04
SLC30A6	397.5212434	0.397152487	0.147487004	2.692796487	0.00708555	0.022075362
BIRC6	3702.886677	0.480278984	0.167883603	2.860785533	0.004225928	0.014245233
BIRC6-AS2	16.11721634	1.976015169	0.760886585	2.596990416	0.009404455	0.027978536
LINC00486	3.000409006	-3.773075246	1.587206237	-2.377180205	0.017445563	0.046925529
LTBP1	719.4609144	1.941569499	0.233526922	8.314114214	9.24E-17	3.02E-15
RASGRP3	192.0960839	0.835892474	0.259683302	3.21889189	0.00128687	0.005123361
FAM98A	271.9459387	0.411354982	0.155624193	2.643258577	0.00821123	0.024939965
STRN	1062.844381	0.745870228	0.221710946	3.364156086	7.68E-04	0.003268769
HEATR5B	628.6267521	0.440230719	0.143683375	3.063894611	0.002184759	0.008090263
CEBPZOS	322.1668799	-0.413114959	0.161265479	-2.561707332	0.010415905	0.030476721
PRKD3	374.4987115	0.758224663	0.207070955	3.661665942	2.51E-04	0.001226494
CYP1B1	397.9493611	-1.926861391	0.349253733	-5.517081741	3.45E-08	3.85E-07
LOC105374466	4.854498719	-4.464885008	1.539459127	-2.90029461	0.003728121	0.012829168
ATL2	502.480807	1.453762269	0.191962331	7.573164294	3.64E-14	9.20E-13
LINC01883	19.87410072	-5.521792169	1.321145348	-4.179549342	2.92E-05	1.80E-04
MAP4K3	396.9631317	-0.594111511	0.185792902	-3.197708327	0.001385243	0.005452804
MAP4K3-DT	23.92892216	-1.497953371	0.555618014	-2.696012967	0.007017493	0.021900639
TMEM178A	46.21075087	-1.80187741	0.408551594	-4.410403572	1.03E-05	7.10E-05
SLC8A1	311.6010646	1.053842895	0.178261551	5.911778999	3.38E-09	4.43E-08
PKDCC	55.23084284	-1.883081322	0.537757407	-3.501730143	4.62E-04	0.002103622
HAAO	126.1821881	-1.213539497	0.35110436	-3.456349833	5.48E-04	0.002436629
LINC01819	29.93084994	-7.090379814	1.266621445	-5.597868127	2.17E-08	2.50E-07
ZFP36L2	3054.801954	-1.134499416	0.135979461	-8.343167492	7.23E-17	2.40E-15
THADA	615.3123869	0.687176619	0.147549275	4.657268676	3.20E-06	2.46E-05
PLEKHH2	582.6143473	-1.352810836	0.442622448	-3.056353883	0.002240467	0.008273977
LOC105374571	9.187102891	-4.393391747	1.392886632	-3.154163192	0.001609591	0.006215727
LOC102723904	2.848118192	-3.697256669	1.543710136	-2.395045923	0.016618284	0.045052497
PREPL	317.5564861	-0.821193664	0.228573309	-3.592692727	3.27E-04	0.001554859
CAMKMT	433.6047193	0.64676409	0.176537226	3.663613072	2.49E-04	0.001218913
EPAS1	1852.369952	0.968027648	0.151317617	6.397322852	1.58E-10	2.47E-09
RHOQ	531.281535	0.423301009	0.173700722	2.436955952	0.014811483	0.040979956
PIGF	48.95518335	1.187627262	0.357382957	3.323122269	8.90E-04	0.00370897
LOC107985880	3.180004545	-3.855837979	1.49816769	-2.573702533	0.010061674	0.029614052
MCFD2	675.6756259	1.24331354	0.186589629	6.663358234	2.68E-11	4.68E-10
TTC7A	381.892216	0.678377825	0.164809836	4.116124628	3.85E-05	2.32E-04
CALM2	1392.14515	0.623994689	0.178161352	3.502413303	4.61E-04	0.002099017
EPCAM	243.6619044	-3.639485643	0.361093958	-10.07905439	6.84E-24	3.97E-22
FOXN2	353.495005	1.461842728	0.290917419	5.024940522	5.04E-07	4.53E-06
PPP1R21	211.209555	1.143803754	0.230344747	4.965616832	6.85E-07	6.05E-06
STON1	84.00573273	2.103180573	0.409758258	5.132735055	2.86E-07	2.69E-06
NRXN1	17.97423055	1.950939418	0.607567416	3.21106657	0.001322433	0.005246138
ERLEC1	265.390453	0.762372729	0.227883513	3.345449255	8.21E-04	0.003471135
GPR75	69.71967456	-0.96742047	0.308566253	-3.135211514	0.001717302	0.006580703
PSME4	1141.66686	0.45197102	0.158245648	2.856135535	0.00428832	0.014408597
EML6-AS1	33.61702138	1.442822465	0.523130136	2.758056489	0.005814615	0.018692621
CLHC1	221.1772374	-1.11537392	0.300649499	-3.709881187	2.07E-04	0.001037802
RPS27A	1343.969215	1.03078656	0.232982242	4.424313844	9.67E-06	6.70E-05
CCDC88A	889.8727985	0.997810788	0.137893874	7.236077692	4.62E-13	1.02E-11
CFAP36	212.1642914	-0.761123069	0.249343031	-3.052513904	0.002269332	0.00836919
LOC112268416	17.18408616	-1.920491182	0.695289941	-2.76214435	0.005742308	0.018491808
VRK2	280.7214188	0.47949677	0.160382289	2.989711476	0.002792411	0.010027312
LINC01122	5.561101766	-3.647076074	1.495384749	-2.438888104	0.014732529	0.040805097
REL	1771.307739	-0.681965292	0.266514294	-2.558831958	0.010502449	0.030696858
USP34	2912.076892	0.464534547	0.136565457	3.401552318	6.70E-04	0.00291047
FAM161A	55.4789494	-1.384466639	0.482297316	-2.87056675	0.004097367	0.013881073
CCT4	370.8206274	0.821331036	0.264440176	3.105923796	0.001896856	0.007174221
B3GNT2	244.1288312	1.007341448	0.206188378	4.885539411	1.03E-06	8.81E-06
EHBP1	474.5036993	0.529966498	0.174242396	3.041547351	0.002353655	0.008647533
MDH1	158.629536	1.346986659	0.254744928	5.287589708	1.24E-07	1.25E-06
UGP2	592.8910247	0.402697433	0.14062007	2.863726591	0.004186892	0.014137055
VPS54	432.7594631	0.82530499	0.173410115	4.759266727	1.94E-06	1.56E-05
PELI1	688.9837723	1.026723266	0.222787617	4.608529332	4.06E-06	3.03E-05
LOC105374768	5.68972513	-3.683550113	1.48483285	-2.480784361	0.013109365	0.037014411
LGALSL-DT	88.95029195	0.772334791	0.265224387	2.912005193	0.003591167	0.012420871
LGALSL	769.5651743	4.452928705	0.209981952	21.20624497	8.36E-100	1.20E-96
LINC01805	2.462565075	5.246502943	1.672602368	3.136730549	0.001708431	0.006551845
LOC105374773	88.27548276	1.506115271	0.273914881	5.49847919	3.83E-08	4.23E-07
AFTPH	535.4946288	0.708684355	0.268652696	2.637920132	0.008341623	0.025285705
LOC105374775	45.97726495	1.852991238	0.333224047	5.560796864	2.69E-08	3.06E-07
LINC02576	36.55381387	-1.264518472	0.525056034	-2.408349564	0.016024829	0.043662081
RAB1A	803.4931571	0.874332632	0.21373604	4.090712228	4.30E-05	2.55E-04
ACTR2	1740.275275	1.40862916	0.146393184	9.622231843	6.44E-22	3.23E-20
SPRED2	698.1196589	-1.640015638	0.224550518	-7.303548675	2.80E-13	6.41E-12
LOC105374780	17.64958871	-2.761736832	0.823320708	-3.354387671	7.95E-04	0.003375201
LOC105374781	7.036188325	-5.000149479	1.54785665	-3.230369865	0.001236302	0.004946219
MEIS1-AS3	8.25899943	-5.232128327	1.320888857	-3.961066293	7.46E-05	4.18E-04
DNAAF10	115.4572033	-0.957562561	0.272376754	-3.515581069	4.39E-04	0.002009988
PPP3R1	468.2550826	0.91347912	0.172845519	5.28494535	1.26E-07	1.27E-06
LOC101927723	74.8374764	2.093578874	0.323891537	6.463827043	1.02E-10	1.64E-09
PLEK	184.9895734	0.794476665	0.287567517	2.762748289	0.005731695	0.018462497
GFPT1	724.9533159	0.534330337	0.190446174	2.80567641	0.005021109	0.016475576
NFU1	108.1583074	-0.676483445	0.26078531	-2.594024349	0.009485977	0.028177642
LOC107985770	105.0639002	0.814253065	0.290506903	2.802869941	0.005065009	0.016599558
MXD1	821.092559	2.796494362	0.254714584	10.97893303	4.83E-28	3.72E-26
ASPRV1	247.0109025	2.901290273	0.380481605	7.625310226	2.43E-14	6.30E-13
PCYOX1	697.3459301	0.935092188	0.159559192	5.860472055	4.62E-09	5.90E-08
SNRPG	88.95214695	0.909884596	0.272591468	3.337905624	8.44E-04	0.003551078
FAM136A	242.1835141	0.894793024	0.302947821	2.95362093	0.003140695	0.011108158
TGFA	305.4595471	4.185825666	0.304825604	13.73187035	6.54E-43	1.12E-40
TGFA-IT1	10.76165862	3.051395336	1.15960931	2.631399482	0.008503402	0.025709109
LOC107985895	32.63404578	3.593456797	0.492369913	7.298286717	2.91E-13	6.65E-12
ADD2	49.74071992	-1.185042893	0.381572096	-3.105685411	0.001898386	0.007178895
VAX2	42.81792164	-1.876719844	0.620044564	-3.026749936	0.002471984	0.009014493
ATP6V1B1	64.57735669	-4.976079559	0.760623244	-6.542108198	6.07E-11	1.00E-09
ATP6V1B1-AS1	10.3489823	-2.601790259	1.078480321	-2.412459652	0.015845291	0.043235186
LOC105374795	22.58466086	-2.230728347	0.577390516	-3.863465514	1.12E-04	5.99E-04
TEX261	205.3113452	0.966294982	0.27144523	3.559815669	3.71E-04	0.001733456
MPHOSPH10	344.5552611	-0.706026184	0.184127417	-3.834443547	1.26E-04	6.65E-04
ZNF638	1795.410659	-0.361201503	0.150141337	-2.405743217	0.016139605	0.043935191
DYSF	205.458643	1.603048004	0.304148238	5.270614149	1.36E-07	1.37E-06
CYP26B1	143.5214189	2.870076839	0.47611056	6.028173031	1.66E-09	2.26E-08
EXOC6B	953.7238889	1.717829347	0.166806621	10.29832828	7.17E-25	4.42E-23
EMX1	145.2763502	-3.996302774	1.240132879	-3.222479496	0.001270863	0.005066237
CCT7	419.2395155	0.583191487	0.218986318	2.663141203	0.007741492	0.023758406
FBXO41	155.054384	-0.593752621	0.223318195	-2.658774049	0.007842554	0.024011248
ALMS1P1	19.8302607	-2.733787585	0.873350382	-3.130230021	0.001746695	0.006679713
DUSP11	170.7808235	0.648618603	0.262895026	2.467215198	0.013616849	0.038195661
STAMBP	340.3315384	0.539270521	0.18108413	2.978010948	0.002901256	0.010364842
ACTG2	108.7285233	-3.652077967	0.460128181	-7.93708822	2.07E-15	5.96E-14
DGUOK	115.3760532	-0.718654384	0.24681657	-2.911694234	0.003594743	0.012429722
MOB1A	1335.644391	0.993899915	0.147842202	6.722707746	1.78E-11	3.21E-10
MTHFD2	279.4641092	1.221141076	0.292704715	4.171921444	3.02E-05	1.86E-04
WDR54	66.93307013	-0.997058962	0.337438591	-2.95478641	0.003128856	0.011071574
RTKN	185.6018325	-1.016366122	0.28931853	-3.512965867	4.43E-04	0.002025319
LBX2	9.692700093	-5.464460434	1.550577362	-3.52414563	4.25E-04	0.001952347
LBX2-AS1	64.56465398	-2.571265185	0.474997292	-5.413220726	6.19E-08	6.64E-07
DQX1	13.0260744	3.225704695	0.881973374	3.65737197	2.55E-04	0.001244724
HK2	968.7828897	2.867457495	0.264035023	10.8601407	1.78E-27	1.31E-25
LINC01291	26.35988448	-2.173075955	0.660122667	-3.291927491	9.95E-04	0.004086693
LOC105374809	117.1636849	-1.403483489	0.449931521	-3.119326883	0.001812647	0.006905983
POLE4	41.50552326	1.420731029	0.35223222	4.03350673	5.50E-05	3.18E-04
TACR1	64.24596969	1.221377382	0.284392521	4.294688821	1.75E-05	1.14E-04
EVA1A-AS	33.80143477	-1.867086266	0.604504885	-3.088620644	0.00201088	0.007547057
MRPL19	115.5269711	0.631574057	0.242237948	2.607246562	0.009127361	0.027271563
LOC102724542	9.989112491	4.517166076	1.364899412	3.309523058	9.35E-04	0.003868859
TMSB10	2168.852725	0.849152007	0.210449583	4.034942697	5.46E-05	3.16E-04
LOC105374838	73.1657039	-1.385137173	0.325379365	-4.256991445	2.07E-05	1.33E-04
KCMF1	451.2628343	0.451188129	0.16282665	2.770972259	0.005588919	0.018069309
TCF7L1	290.1225315	-2.960086767	0.342183376	-8.650586122	5.12E-18	1.88E-16
LOC105374839	133.7360677	-1.406034104	0.265956396	-5.286709124	1.25E-07	1.26E-06
VAMP8	229.6474785	0.912360687	0.295727955	3.08513508	0.002034597	0.007623187
RNF181	163.0060675	-0.71310715	0.296521436	-2.40490927	0.016176481	0.044025765
TMEM150A	104.1479306	-1.013139339	0.332153401	-3.050215158	0.002286775	0.008423345
GNLY	15.83112757	2.654826242	1.098660608	2.416420706	0.01567394	0.042863391
ATOH8	68.81888314	-1.237924909	0.506620971	-2.443493224	0.014545843	0.040369997
LOC112268420	29.77941896	-1.476384917	0.534316572	-2.763127695	0.005725036	0.018443481
PTCD3	537.1085469	0.560628059	0.170273175	3.29252131	9.93E-04	0.004080096
SNORD94	40.11938228	1.365260932	0.557102715	2.450644907	0.014260055	0.039717123
MRPL35	185.6462664	0.914924111	0.218581085	4.185742381	2.84E-05	1.76E-04
REEP1	51.85261547	1.327699591	0.511561514	2.595385996	0.009448474	0.028083316
KDM3A	543.1889185	0.650466336	0.211015954	3.082545773	0.002052382	0.007672023
RNF103	399.8505615	-0.783776128	0.201561631	-3.888518481	1.01E-04	5.47E-04
RMND5A	645.0238547	1.097449842	0.271494607	4.042252833	5.29E-05	3.07E-04
LOC102724642	4.02081391	3.838310587	1.392183412	2.757043759	0.005832655	0.018738285
CYTOR	168.196009	-1.266284878	0.317598905	-3.987056812	6.69E-05	3.79E-04
LOC101928152	385.779538	-0.616111684	0.216223041	-2.849426594	0.004379811	0.014678887
SMYD1	24.69683907	-6.813936714	1.273568785	-5.350269883	8.78E-08	9.16E-07
MALLP2	8.392917984	5.62139906	1.126277618	4.991130934	6.00E-07	5.33E-06
LOC105374854	17.62175634	2.779839165	1.133474963	2.452492783	0.014187023	0.039549786
LOC107985911	35.18821681	-1.876325793	0.523169098	-3.586461434	3.35E-04	0.001589073
GGT8P	13.12111205	3.729972734	0.773580467	4.821699739	1.42E-06	1.18E-05
BMS1P23	113.8855815	-2.64497805	0.571733752	-4.626240872	3.72E-06	2.81E-05
LOC107985915	84.82578904	-2.354712804	0.597917313	-3.938191373	8.21E-05	4.56E-04
LOC100133920	5.261406749	-3.560988445	1.384987545	-2.571133913	0.010136612	0.029799019
LOC100509620	11.04228348	-5.650620646	1.396653591	-4.045828314	5.21E-05	3.03E-04
FAM95A	15.11613832	-6.10535928	1.691809324	-3.608775051	3.08E-04	0.001472182
MAL	338.0847156	7.792847185	1.182091667	6.592422065	4.33E-11	7.32E-10
PROM2	863.6325824	1.152645617	0.392013795	2.940319018	0.003278745	0.011496054
FAHD2A	142.6066327	-1.157622249	0.248312422	-4.661958681	3.13E-06	2.41E-05
LOC107985917	58.63634631	-1.259522642	0.351350584	-3.584803041	3.37E-04	0.001597964
LOC101926959	6.763480371	-4.945273609	1.886453781	-2.621465556	0.008755261	0.0263344
LINC00342	377.3773824	-1.928621051	0.319976937	-6.027375195	1.67E-09	2.27E-08
ANKRD36C	931.6516472	-1.118054478	0.215497392	-5.18825062	2.12E-07	2.06E-06
GPAT2	49.60940272	-2.674637809	0.49359648	-5.418672778	6.00E-08	6.46E-07
STARD7	755.5122031	1.163619388	0.208713751	5.575192727	2.47E-08	2.83E-07
STARD7-AS1	38.80298573	0.9458086	0.393006897	2.406595422	0.016101997	0.043857251
ARID5A	352.213553	-1.131013884	0.21095853	-5.361309084	8.26E-08	8.66E-07
CNNM3	295.1014478	-0.803869833	0.22124679	-3.633362688	2.80E-04	0.001350602
FAHD2B	51.59220158	-2.101562975	0.441922667	-4.75549939	1.98E-06	1.59E-05
ANKRD36	856.3904032	-0.674214865	0.182043482	-3.703592456	2.13E-04	0.001060407
C2orf92	48.4147411	-1.478243873	0.368403408	-4.012568394	6.01E-05	3.45E-04
TSGA10	119.5720621	-1.701038023	0.328958943	-5.170973645	2.33E-07	2.24E-06
C2orf15	26.2474041	-1.772692095	0.645933259	-2.744388946	0.006062366	0.019357715
MRPL30	271.4859808	0.725271809	0.157973385	4.591101275	4.41E-06	3.27E-05
LYG1	32.83331829	-1.235695966	0.476150407	-2.595179903	0.009454142	0.028093326
TXNDC9	102.7481973	1.012331984	0.298162307	3.39523796	6.86E-04	0.002965778
EIF5B	1109.37752	-0.786329101	0.191185594	-4.1129098	3.91E-05	2.34E-04
REV1	590.1511778	0.426731864	0.161777512	2.637769985	0.008345317	0.025287489
AFF3	1548.930507	-4.832526682	0.37278207	-12.96340963	1.97E-38	2.87E-36
LOC105373504	205.9280195	-4.884692128	0.527512265	-9.259864559	2.05E-20	9.29E-19
LOC112268421	666.9101969	-5.754565594	0.431139282	-13.34734697	1.23E-40	1.90E-38
LONRF2	788.1482816	-6.770757516	0.367971649	-18.40021515	1.31E-75	7.61E-73
CHST10	75.09186292	-1.317358526	0.351567173	-3.747103336	1.79E-04	9.10E-04
CNOT11	292.1732232	0.625294073	0.215506502	2.90150908	0.0037137	0.012781344
RNF149	1233.072486	1.28561245	0.137932557	9.320587411	1.16E-20	5.37E-19
CREG2	18.14313248	3.269790536	1.215689887	2.689658415	0.007152519	0.022252787
RFX8	67.7951392	-1.372563387	0.413324722	-3.320787059	8.98E-04	0.003734408
MAP4K4	1665.584853	0.615525197	0.131380334	4.685063415	2.80E-06	2.17E-05
IL1R2	117.7547165	2.64946179	0.545863661	4.85370612	1.21E-06	1.02E-05
LOC107985926	20.43966381	2.097485575	0.637469057	3.290333159	0.001000688	0.00410647
IL1RL2	91.85300644	2.257324272	0.337593861	6.686508651	2.29E-11	4.03E-10
IL1RL1	214.616425	0.878029503	0.365408292	2.402872409	0.016266862	0.044217555
SLC9A2	35.88121856	-4.134245943	0.808863585	-5.111178228	3.20E-07	2.99E-06
MFSD9	106.6787422	1.202294779	0.291332454	4.126882404	3.68E-05	2.22E-04
ECRG4	12.01642466	-4.788421391	1.302325822	-3.676822889	2.36E-04	0.001163824
ST6GAL2	153.3784259	-3.63580507	0.435672741	-8.345266364	7.11E-17	2.36E-15
SULT1C2	7.637995411	-4.115871684	1.469743255	-2.800401818	0.005103903	0.016709093
SULT1C4	43.59661108	-2.00941551	0.50676886	-3.965151905	7.33E-05	4.11E-04
GCC2	814.2385842	-0.526346331	0.192453767	-2.734923496	0.006239478	0.019813362
LIMS1	663.6256396	1.127567101	0.154733444	7.287158313	3.17E-13	7.17E-12
EDAR	13.85778495	1.856288636	0.717163853	2.58837451	0.009643008	0.028571138
SH3RF3	194.9515208	0.796350249	0.19088937	4.171789399	3.02E-05	1.86E-04
SEPTIN10	732.6987107	0.792290464	0.24226775	3.270309247	0.0010743	0.004371097
SOWAHC	596.7917783	2.414227385	0.359131916	6.722397195	1.79E-11	3.22E-10
LOC105373985	4.777790011	5.20043489	1.476376477	3.52243142	4.28E-04	0.001962801
MALL	135.5390588	3.880098027	0.367687495	10.55270598	4.94E-26	3.26E-24
NPHP1	48.18613011	-1.577954866	0.504590382	-3.127199649	0.0017648	0.006742619
LOC105373551	11.39896533	6.068643509	1.138805346	5.328955935	9.88E-08	1.02E-06
LOC107985776	5.439218836	6.915975379	1.481273478	4.668938911	3.03E-06	2.33E-05
ANAPC1	240.7831071	0.67197613	0.205813273	3.264979568	0.00109472	0.004442344
MERTK	267.5535248	-1.24339677	0.43806202	-2.838403497	0.004533983	0.015122974
LOC105373560	30.26996054	1.183897919	0.381797626	3.100851964	0.001929647	0.007283584
FBLN7	209.0310141	-0.497123912	0.201703311	-2.464629411	0.013715503	0.038437078
ZC3H8	230.1153204	-0.945697748	0.222987354	-4.241037571	2.22E-05	1.42E-04
ZC3H6	466.839754	-0.726432923	0.20261674	-3.585256191	3.37E-04	0.001595811
TTL	507.6086461	1.1376824	0.218384288	5.209543283	1.89E-07	1.86E-06
CHCHD5	49.30293881	-1.7613898	0.455742327	-3.864880872	1.11E-04	5.96E-04
CKAP2L	62.65980173	1.149477074	0.345671183	3.325348278	8.83E-04	0.003684509
IL1A	70.90207398	5.049934736	0.631396048	7.998046159	1.26E-15	3.71E-14
IL1B	107.2556281	3.699685788	0.447561096	8.266325704	1.38E-16	4.46E-15
IL36G	154.8435538	11.74845122	1.265776711	9.281614303	1.67E-20	7.68E-19
IL36A	139.030322	11.59311711	2.088612107	5.55063196	2.85E-08	3.22E-07
IL36B	9.678660122	7.746822037	1.172347544	6.607956895	3.90E-11	6.63E-10
IL36RN	665.0487672	11.99489345	0.759979425	15.78318182	4.06E-56	1.31E-53
IL1F10	6.331818675	7.13727198	1.27100508	5.615455115	1.96E-08	2.28E-07
IL1RN	1367.146836	6.220822364	0.375276214	16.57664977	1.03E-61	3.99E-59
PAX8	51.94966096	2.072976832	0.709018809	2.923726148	0.003458689	0.012032513
PAX8-AS1	176.805816	2.167623173	0.589657736	3.676070101	2.37E-04	0.001166791
LOC112268422	62.88657949	-0.969967151	0.37261225	-2.603154223	0.009237039	0.027542003
WASH2P	28.29434583	-1.786275906	0.508378077	-3.513676114	4.42E-04	0.002021046
DDX11L2	27.51212418	-1.745406014	0.518749257	-3.364642921	7.66E-04	0.003265559
RPL23AP7	27.60568219	-2.269951546	0.554527742	-4.093485994	4.25E-05	2.53E-04
RABL2A	116.0528001	-2.417156796	0.341265667	-7.082918186	1.41E-12	2.93E-11
SLC35F5	1440.995505	0.675002717	0.164817994	4.095443108	4.21E-05	2.51E-04
ACTR3	1499.504567	1.394380087	0.118933585	11.72402305	9.60E-32	9.81E-30
LOC100499194	20.00081776	2.407492448	0.646121451	3.726067977	1.94E-04	9.81E-04
DDX18	398.9514124	0.832576968	0.171467882	4.855585549	1.20E-06	1.01E-05
LOC107985939	51.73597712	-1.686212277	0.391218091	-4.310159263	1.63E-05	1.07E-04
INSIG2	157.531367	1.208984114	0.213129808	5.672524759	1.41E-08	1.68E-07
STEAP3	117.2609959	-0.637388443	0.260386445	-2.447855702	0.01437092	0.039953021
DBI	413.4875188	1.818667417	0.34855195	5.217780065	1.81E-07	1.78E-06
CFAP221	8.612366736	-2.754499687	1.142615248	-2.41069747	0.015922049	0.043434924
TMEM177	59.69196756	-1.077083543	0.360136783	-2.990762383	0.002782819	0.009994339
PTPN4	399.3245015	0.817168506	0.172279198	4.743280178	2.10E-06	1.68E-05
TMEM185B	312.0076822	0.5591968	0.205429156	2.722090723	0.006487033	0.020471655
RALB	404.0048435	1.135463462	0.272504332	4.166772148	3.09E-05	1.90E-04
LOC105373989	9.69579831	-2.470280947	1.035540328	-2.385499512	0.017055945	0.046014321
INHBB	135.6408543	-1.439745259	0.288616655	-4.988434436	6.09E-07	5.40E-06
GLI2	180.1436882	-1.688147859	0.267193412	-6.318074409	2.65E-10	4.04E-09
CLASP1	1118.865344	0.665799228	0.137289689	4.849593825	1.24E-06	1.04E-05
RNU4ATAC	219.9011354	-3.215073013	0.313962665	-10.24030361	1.31E-24	7.91E-23
NIFK	98.83045299	0.756767166	0.308556093	2.452608078	0.014182477	0.039545574
TSN	377.1236952	0.957859409	0.253814511	3.773855971	1.61E-04	8.27E-04
LOC105373592	31.10070916	-1.772271859	0.464737741	-3.813488128	1.37E-04	7.19E-04
LOC105373591	43.20039807	-3.720314123	0.650741727	-5.717036373	1.08E-08	1.31E-07
GYPC	169.9004321	-1.318931353	0.353763992	-3.728280391	1.93E-04	9.74E-04
CYP27C1	87.25304962	4.213501037	0.400936816	10.50913976	7.84E-26	5.14E-24
ERCC3	217.6208714	0.501761889	0.173486119	2.892230752	0.003825169	0.013119942
MAP3K2	1502.540283	0.315983397	0.125214302	2.523540776	0.011617959	0.033452983
LOC105373608	65.92933141	-0.995479105	0.347672377	-2.863267751	0.004192961	0.014155589
LIMS2	170.8491317	-0.854602385	0.296632212	-2.881016798	0.003963945	0.013503726
SAP130	345.9612813	-0.801130288	0.223786283	-3.579890052	3.44E-04	0.00162296
UGGT1	1027.883346	0.75449231	0.16462463	4.583107096	4.58E-06	3.38E-05
RAB6C-AS1	44.72450917	-7.670062353	1.332708535	-5.755243666	8.65E-09	1.06E-07
RAB6C	30.61514007	-4.21673071	1.033044019	-4.081849981	4.47E-05	2.64E-04
FAR2P1	114.9367306	-6.169648062	0.811912975	-7.598903146	2.99E-14	7.65E-13
POTEF	87.2580015	-6.189652085	1.014883903	-6.098876992	1.07E-09	1.49E-08
CCDC74B	7.36683088	-5.068557808	1.580955964	-3.206008216	0.001345901	0.005322815
SMPD4	496.289574	-0.593033177	0.222778261	-2.661988534	0.007768052	0.023824953
MZT2B	194.8058791	-0.984617822	0.318767914	-3.088823495	0.002009508	0.007543854
TUBA3E	6.003137063	-4.773052	1.653315015	-2.886958599	0.003889854	0.01329574
PTPN18	864.8574842	-1.695938466	0.234884068	-7.220321418	5.19E-13	1.14E-11
POTEI	8.021798971	-5.190396578	1.485642322	-3.493705384	4.76E-04	0.002159428
ARHGEF4	545.0113112	4.443315331	0.299895003	14.81623663	1.15E-49	2.68E-47
FAM168B	364.1297291	-1.049578326	0.23088948	-4.545804021	5.47E-06	3.98E-05
PLEKHB2	566.5948062	1.232944416	0.27470573	4.488236973	7.18E-06	5.11E-05
LOC440910	5.494804782	-3.631040545	1.411319103	-2.57279912	0.010087974	0.029677158
MZT2A	121.2119955	-0.697836871	0.264984822	-2.633497512	0.008451045	0.025576139
TUBA3D	38.96740755	-2.706427264	0.643695027	-4.2045179	2.62E-05	1.63E-04
SMPD4BP	199.5386612	-0.544930163	0.22653226	-2.405530072	0.016149023	0.043955931
CCDC74A	53.71768683	-2.699969806	0.486935009	-5.544825811	2.94E-08	3.33E-07
POTEKP	323.5683878	-10.52484202	1.434873632	-7.335030618	2.22E-13	5.12E-12
LINC01087	512.548862	-11.18844373	1.437619233	-7.782619677	7.10E-15	1.93E-13
MGAT5	695.5708154	0.742499819	0.173076517	4.290009029	1.79E-05	1.17E-04
CCNT2-AS1	22.56624147	-2.740356703	0.786803304	-3.482899333	4.96E-04	0.002238941
RAB3GAP1	572.0850445	0.561062537	0.183832227	3.0520358	0.00227295	0.008380002
R3HDM1	570.5953116	-0.74834906	0.195008838	-3.837513556	1.24E-04	6.58E-04
LOC107985946	26.82973375	-2.462638045	0.676208052	-3.641834845	2.71E-04	0.001311577
MCM6	214.9311091	0.674877533	0.204455098	3.30085941	9.64E-04	0.003974833
DARS1	327.3880448	0.492402648	0.166947555	2.949445104	0.003183451	0.011231735
CXCR4	436.1270076	-1.207443346	0.422077361	-2.860715729	0.004226859	0.014245621
THSD7B	20.80616738	-3.324048068	0.790825725	-4.203262444	2.63E-05	1.64E-04
LOC105373637	311.938034	-1.426982958	0.308864548	-4.620093066	3.84E-06	2.89E-05
KYNU	534.0247617	2.814140568	0.350005333	8.040279116	8.96E-16	2.71E-14
TEX41	26.27134327	2.884890556	0.625590415	4.6114686	4.00E-06	3.00E-05
LOC100505498	31.35704088	2.302321348	0.512522507	4.492137063	7.05E-06	5.02E-05
ORC4	180.1694679	0.729602488	0.282947205	2.578581711	0.009920683	0.029273146
MBD5	441.3037871	-1.47756358	0.203413061	-7.263857967	3.76E-13	8.44E-12
KIF5C	187.0168257	-4.453823682	0.967099077	-4.605343743	4.12E-06	3.07E-05
KIF5C-AS1	7.252243551	-4.042741693	1.348660556	-2.997597635	0.002721167	0.009797404
LYPD6	109.1511417	-3.37691566	0.950052634	-3.554451132	3.79E-04	0.001765156
MMADHC	247.0096926	1.746901702	0.281635536	6.202703417	5.55E-10	8.11E-09
RND3	641.6002488	1.131775477	0.186384733	6.07225421	1.26E-09	1.74E-08
LOC101929319	8.026905585	-5.191005337	1.408297145	-3.686015664	2.28E-04	0.001127607
ARL5A	657.9306448	1.519015018	0.211470186	7.183116676	6.81E-13	1.47E-11
FMNL2	751.8695454	1.107386288	0.210998442	5.248314995	1.53E-07	1.53E-06
ARL6IP6	95.44858459	0.854732249	0.311984325	2.73966408	0.006150201	0.019575668
KCNJ3	10.53457813	-3.694935462	1.276542211	-2.894487491	0.00379778	0.013032164
NR4A2	217.0698066	-1.619774753	0.294538217	-5.499370412	3.81E-08	4.22E-07
FLJ46875	140.3474843	-0.950659866	0.26543479	-3.581519462	3.42E-04	0.001615399
LOC105373709	4.20798889	-4.258193436	1.574641711	-2.704230051	0.006846287	0.021442045
ACVR1	343.2289829	0.505800996	0.213486774	2.369238085	0.017824775	0.047740536
UPP2	17.23550511	-3.829563946	1.136315791	-3.37015817	7.51E-04	0.003207883
CCDC148	31.5927971	-3.917595763	0.86555286	-4.526119599	6.01E-06	4.33E-05
PKP4	1418.793603	-1.197674605	0.244765873	-4.893143763	9.92E-07	8.50E-06
PKP4-AS1	120.9096848	-1.182880302	0.29974033	-3.946350169	7.94E-05	4.42E-04
DAPL1	15.72671943	4.691234112	0.956645136	4.903839403	9.40E-07	8.09E-06
BAZ2B	1647.169967	-0.464513106	0.144848058	-3.206899084	0.001341741	0.00531324
LOC643072	25.38965637	-1.907743413	0.615177052	-3.101129025	0.001927843	0.007277897
MARCHF7	1115.696048	0.925504544	0.188298128	4.915102198	8.87E-07	7.68E-06
PLA2R1	1204.12211	0.898868457	0.154026697	5.835796497	5.35E-09	6.78E-08
PSMD14	150.5283563	1.854278515	0.320352097	5.788251519	7.11E-09	8.85E-08
IFIH1	337.8277761	1.221007907	0.415287508	2.940150819	0.003280525	0.011499491
GCA	99.29142718	0.73049514	0.219516847	3.327740672	8.76E-04	0.003659891
FIGN	149.1891025	-1.027183585	0.421555836	-2.436648952	0.014824063	0.040998192
GRB14	247.1136808	-6.104298288	1.406231621	-4.340891073	1.42E-05	9.44E-05
COBLL1	811.008035	0.718528579	0.129006023	5.569728923	2.55E-08	2.92E-07
SNORA70F	3.978329811	3.534391808	1.41649847	2.495161049	0.012589997	0.035742132
SLC38A11	63.7595572	-1.139634879	0.415248742	-2.744463172	0.006060995	0.019357715
SCN2A	30.4254844	-3.393352504	0.72129661	-4.704517474	2.54E-06	1.99E-05
LOC100506124	74.74961936	-1.280420128	0.30129223	-4.249761527	2.14E-05	1.37E-04
TTC21B	690.7021454	-0.651301465	0.144922327	-4.494141637	6.99E-06	4.98E-05
SCN1A	20.8434027	-5.592187677	1.286699786	-4.34614798	1.39E-05	9.25E-05
SCN9A	51.69692062	1.368395714	0.441701616	3.0980093	0.001948253	0.007344734
SCN7A	103.6524104	-2.144397764	0.622607501	-3.444220893	5.73E-04	0.002534083
LOC102724081	17.3258561	-1.961195507	0.811610489	-2.416424546	0.015673774	0.042863391
CERS6	818.6812772	-1.081652737	0.257299089	-4.203873164	2.62E-05	1.64E-04
MIR4774	6.610519181	-3.908285555	1.551853938	-2.518462246	0.011786852	0.033855497
NOSTRIN	62.65683577	-2.03821975	0.434368752	-4.692371952	2.70E-06	2.11E-05
DHRS9	84.93527805	4.381472319	0.559033225	7.837588393	4.59E-15	1.27E-13
LRP2	426.0189565	-10.92162006	1.186204268	-9.207200104	3.35E-20	1.48E-18
BBS5	57.59433832	-1.155111467	0.40191648	-2.874008717	0.004052978	0.013753326
FASTKD1	263.1864266	0.566810357	0.190422885	2.976587379	0.00291476	0.010403956
PPIG	843.8046132	-0.77192243	0.189654872	-4.070142904	4.70E-05	2.76E-04
CCDC173	18.51482573	-2.051339902	0.659896759	-3.108577022	0.001879906	0.007120036
PHOSPHO2	91.81055993	-2.164195279	0.418017832	-5.177279806	2.25E-07	2.17E-06
SSB	405.9221551	-0.888866981	0.227816933	-3.901672147	9.55E-05	5.21E-04
UBR3	791.3526508	0.360188158	0.138382622	2.602842418	0.009245444	0.027563699
LOC105373735	2.743602469	4.880779467	1.987339319	2.455936649	0.014051793	0.039248942
GORASP2	707.8944391	-0.886172385	0.175852604	-5.03929065	4.67E-07	4.23E-06
METTL8	432.6900083	0.969804416	0.174149237	5.568812315	2.56E-08	2.93E-07
DCAF17	353.4632798	0.552783446	0.21229996	2.60378498	0.009220058	0.027508158
METAP1D	56.38092041	-0.852777923	0.325327601	-2.621289805	0.008759776	0.026340789
ITGA6	2651.329062	2.8137656	0.171047535	16.4501967	8.36E-61	3.14E-58
PDK1	737.4657405	1.613845702	0.347638173	4.642314415	3.45E-06	2.62E-05
RAPGEF4	136.4695125	1.513491046	0.256794854	5.893774831	3.77E-09	4.89E-08
MAP3K20	707.2977729	0.837502491	0.201332885	4.159789837	3.19E-05	1.95E-04
MAP3K20-AS1	34.99528069	1.460362691	0.459594097	3.177505325	0.00148548	0.005787684
CDCA7	64.68398094	2.719565293	0.817633283	3.32614309	8.81E-04	0.003678416
LOC107985961	4.349724075	3.535745513	1.411360519	2.505203643	0.012238091	0.034909426
LINC01960	9.880039225	4.803704825	1.119551554	4.290740172	1.78E-05	1.16E-04
CIR1	230.8137782	-1.214806692	0.236862845	-5.128734705	2.92E-07	2.74E-06
GPR155	296.4526836	0.74280444	0.227462915	3.265606797	0.001092298	0.00443401
H3P6	213.0055669	-2.123103979	0.269797963	-7.869236513	3.57E-15	1.00E-13
CHN1	110.9431737	2.007431656	0.283950222	7.069660462	1.55E-12	3.20E-11
ATP5MC3	236.1646982	1.660875634	0.206329222	8.049638426	8.30E-16	2.52E-14
LOC107985962	47.67827432	3.820593507	0.811605998	4.707448583	2.51E-06	1.97E-05
LNPK	545.9133293	0.544298685	0.169073591	3.219300445	0.001285038	0.005117735
HOXD10	34.41958637	3.150765761	0.724387375	4.349559187	1.36E-05	9.13E-05
MTX2	104.1798625	0.930467773	0.292207873	3.18426661	0.001451213	0.005679538
LINC01117	27.28042633	-2.474407645	0.928005258	-2.666372441	0.00766747	0.023578628
LOC101929963	40.18563344	-2.089346761	0.555697653	-3.759862491	1.70E-04	8.70E-04
NFE2L2	939.5340345	1.618178644	0.174574212	9.269287964	1.87E-20	8.56E-19
LOC100130691	90.78141975	1.857506777	0.352484809	5.269749871	1.37E-07	1.37E-06
AGPS	558.6439767	1.341073919	0.230595014	5.815710834	6.04E-09	7.60E-08
LOC105373762	13.51351594	2.605730009	0.565715473	4.606078734	4.10E-06	3.06E-05
PDE11A	27.65793054	-4.069304159	0.860080862	-4.73130416	2.23E-06	1.77E-05
RBM45	57.15480218	1.073372971	0.330178861	3.250883374	0.00115047	0.00464006
PJVK	43.51279147	-1.03887058	0.428778888	-2.422858516	0.015398923	0.042246524
CCDC141	185.0383422	1.490482144	0.601490797	2.477979966	0.013212856	0.037250649
SESTD1	691.2286249	-0.739627273	0.291201979	-2.539911563	0.01108805	0.032105011
ZNF385B	303.871478	-4.505924055	1.485553829	-3.03316108	0.002420064	0.008851585
LOC101927073	490.2799684	-4.808376806	1.638588507	-2.93446267	0.003341257	0.011673853
LOC107985967	347.8770752	-3.977446613	1.444510172	-2.753491593	0.005896328	0.018908035
CWC22	269.9478169	-0.514671913	0.166381866	-3.093317348	0.001979324	0.007451517
UBE2E3	388.1987994	1.234753167	0.212829155	5.801616639	6.57E-09	8.22E-08
ITPRID2	1237.714075	1.846840338	0.220906568	8.360278095	6.26E-17	2.10E-15
NCKAP1	1577.970113	1.332292465	0.173082902	7.697423892	1.39E-14	3.69E-13
LOC107985783	206.0675343	-1.071643567	0.205920693	-5.20415677	1.95E-07	1.91E-06
LOC105373785	79.28304868	-1.010516769	0.296902329	-3.403532649	6.65E-04	0.00289151
ITGAV	1550.012501	1.180754474	0.191531919	6.164792153	7.06E-10	1.01E-08
CALCRL	303.8280023	2.166640786	0.303038832	7.149713353	8.70E-13	1.84E-11
ASNSD1	139.3513792	1.134211372	0.270890166	4.186978763	2.83E-05	1.75E-04
LOC105373794	34.3234165	1.611444079	0.552636207	2.915922007	0.003546391	0.012286881
HIBCH	189.2142026	1.041564123	0.245834127	4.236857324	2.27E-05	1.44E-04
INPP1	142.2316229	1.095163253	0.241062022	4.543076692	5.54E-06	4.02E-05
MFSD6	796.0334849	0.531204596	0.163802839	3.242951085	0.001182985	0.004755495
NEMP2	292.8986776	0.952042864	0.257346191	3.699463597	2.16E-04	0.001074861
NAB1	824.7877201	1.760248842	0.189876315	9.270502452	1.85E-20	8.48E-19
GLS	1561.022393	0.826989212	0.195083077	4.239164282	2.24E-05	1.43E-04
STAT1	2555.788675	1.585468011	0.441706296	3.589416826	3.31E-04	0.001572999
MYO1B	1412.74152	0.858338953	0.258586838	3.319345102	9.02E-04	0.003751831
LOC107985833	3.416206495	6.249578682	2.125747259	2.939944368	0.003282712	0.011503854
NABP1	568.217879	1.73039691	0.198483384	8.718094582	2.83E-18	1.06E-16
NABP1-OT1	38.43000653	1.29642083	0.504230304	2.571088685	0.010137936	0.029799019
SLC39A10	377.1642619	-0.515143643	0.163267722	-3.155208132	0.001603836	0.006196445
DNAH7	155.9513334	-3.72171124	0.632374893	-5.885292542	3.97E-09	5.13E-08
STK17B	819.0725747	1.311249228	0.343283598	3.819725829	1.34E-04	7.03E-04
LOC105373822	4.928205785	3.481437817	1.430672119	2.433428156	0.014956603	0.041275967
LOC105373821	8.332675912	3.931893501	1.187386877	3.311383659	9.28E-04	0.003847136
CCDC150	27.21811049	1.295929589	0.450056254	2.879483569	0.003983271	0.013558216
PGAP1	428.4802762	1.810353292	0.189957502	9.530306882	1.57E-21	7.62E-20
SF3B1	3030.551843	0.424308519	0.141211558	3.004771886	0.002657801	0.009594713
COQ10B	171.4120696	0.975798914	0.20663133	4.722415107	2.33E-06	1.84E-05
HSPD1	677.2202567	0.708724701	0.184071861	3.850260973	1.18E-04	6.29E-04
MARS2	61.55411412	1.655547973	0.318372956	5.200027013	1.99E-07	1.95E-06
BOLL	9.842415697	3.887541567	1.5029126	2.586671752	0.009690786	0.028684868
PLCL1	227.0645512	-1.284538527	0.481126678	-2.669855125	0.007588398	0.023391417
SATB2	116.4883259	1.763560893	0.317145184	5.560736792	2.69E-08	3.06E-07
FTCDNL1	143.9622576	-0.697897809	0.286539098	-2.435611106	0.014866658	0.041097385
C2orf69	189.1309592	0.573204743	0.205587269	2.78813345	0.00530127	0.017274207
SPATS2L	497.8117688	0.751203803	0.16453489	4.565620107	4.98E-06	3.65E-05
BZW1	760.6721926	1.509372851	0.233523887	6.463462342	1.02E-10	1.65E-09
CLK1	1005.799921	0.444155968	0.180321811	2.463129475	0.013773017	0.038576133
FAM126B	639.7336086	1.138557927	0.136672539	8.330553728	8.05E-17	2.65E-15
CASP10	239.2999008	1.693195072	0.410571386	4.123996775	3.72E-05	2.25E-04
TRAK2	726.0731044	-0.564449081	0.224092456	-2.518822322	0.011774806	0.033828852
TMEM237	165.5639185	0.744281334	0.244647661	3.042258131	0.002348104	0.008628436
FZD7	235.6987089	-1.14511989	0.351050996	-3.261975899	0.001106385	0.004483725
KIAA2012-AS1	5.702915603	-4.697332434	1.6618593	-2.826552425	0.004705204	0.015606712
NOP58	497.2194311	-0.682939053	0.20405102	-3.346903407	8.17E-04	0.00345625
SNORD11B	8.329476151	-4.24817498	1.442182855	-2.945656278	0.003222703	0.011342373
SNORD11	15.58841307	-2.341945715	0.781522004	-2.996647187	0.002729664	0.009825102
FAM117B	261.5617242	0.587764146	0.185316258	3.17168149	0.001515591	0.005891497
NBEAL1	1137.623806	0.606134496	0.198005958	3.061193214	0.002204568	0.008154965
ABI2	785.0517369	-0.648855277	0.227615879	-2.850659095	0.004362872	0.014630143
RAPH1	2093.523923	-0.560292678	0.133822007	-4.186850059	2.83E-05	1.75E-04
ICOS	69.77054775	1.76275956	0.713624764	2.470149087	0.013505675	0.037936086
PARD3B	391.4856507	-0.65744626	0.225847855	-2.911013969	0.003602579	0.012455053
NRP2	859.6134966	0.748151701	0.249882549	2.994013404	0.002753338	0.009903019
ADAM23	255.0550531	3.362717397	0.326457989	10.30061299	7.00E-25	4.33E-23
MDH1B	14.56930422	-2.241056963	0.773417212	-2.897604202	0.003760248	0.012928796
FASTKD2	197.6960161	1.155624545	0.217619034	5.310310066	1.09E-07	1.12E-06
CREB1	880.4121177	0.584451653	0.171310492	3.411651239	6.46E-04	0.002817787
CCNYL1	138.5427622	2.042848079	0.28873074	7.075270463	1.49E-12	3.08E-11
FZD5	166.9385897	2.242595886	0.226485922	9.901701031	4.09E-23	2.22E-21
PLEKHM3	442.0228562	0.76056568	0.225515751	3.372561241	7.45E-04	0.003183915
IDH1	259.5142475	1.712792935	0.332483549	5.15151183	2.58E-07	2.46E-06
PIKFYVE	812.3836543	0.57076167	0.145976171	3.909964651	9.23E-05	5.06E-04
MAP2	232.541428	1.281292037	0.438854112	2.919630921	0.003504462	0.012169224
RPE	322.0617197	0.830103169	0.177562341	4.67499562	2.94E-06	2.27E-05
LANCL1	410.5746994	1.314715686	0.17481899	7.52043977	5.46E-14	1.35E-12
CPS1	51.5049047	1.021952438	0.434918431	2.349756562	0.018785693	0.049923156
ERBB4	346.9214733	-10.62541519	1.262971507	-8.413028422	4.00E-17	1.36E-15
LOC102725082	37.01343634	1.388047202	0.460139044	3.016582094	0.00255642	0.009278084
LOC107985980	54.33295443	0.947668207	0.310920013	3.047948558	0.002304094	0.008485859
IKZF2	567.3574866	1.417619147	0.185185106	7.65514666	1.93E-14	5.07E-13
SPAG16	187.8315775	-1.354909221	0.256716337	-5.277845717	1.31E-07	1.32E-06
VWC2L	10.8983343	-3.731093919	1.294758604	-2.881690771	0.003955477	0.013480518
BARD1	185.0574366	0.990299278	0.194690977	5.086518603	3.65E-07	3.37E-06
SNHG31	43.2798427	2.207939734	0.440559042	5.011677261	5.40E-07	4.84E-06
ABCA12	799.0606228	2.92147628	0.444316595	6.575213061	4.86E-11	8.15E-10
FN1	25554.7738	-2.277910632	0.463834677	-4.911039955	9.06E-07	7.82E-06
LOC112268430	201.06554	-2.254025551	0.368871415	-6.110599689	9.93E-10	1.39E-08
LINC00607	10.94422802	-2.326799244	0.938121995	-2.480273629	0.013128159	0.037054628
LINC01614	64.4275872	-2.519779251	0.695065738	-3.625238753	2.89E-04	0.001390207
IGFBP2	512.6590764	1.276110824	0.3666841	3.48013678	5.01E-04	0.002258816
DIRC3	26.78746736	1.419095536	0.462882698	3.065777881	0.002171045	0.008048022
TNS1	3762.508719	-1.595054469	0.297020295	-5.370186803	7.87E-08	8.26E-07
CXCR2	31.14806943	3.67776094	0.563991731	6.520948338	6.99E-11	1.15E-09
CXCR1	15.30903484	4.436338538	0.942304292	4.707968092	2.50E-06	1.96E-05
ARPC2	1867.562109	0.883555581	0.106148365	8.323779453	8.52E-17	2.80E-15
PNKD	202.3777925	-1.702999321	0.217093234	-7.844552726	4.34E-15	1.21E-13
TMBIM1	875.0545664	1.844988555	0.150502849	12.25882811	1.51E-34	1.77E-32
CATIP-AS2	7.49212473	-3.124102312	1.246372641	-2.506555592	0.012191388	0.034800588
ZNF142	598.5735241	-0.593457699	0.176704864	-3.358468385	7.84E-04	0.003330967
RNF25	90.45346883	-1.355076891	0.291520995	-4.648299491	3.35E-06	2.56E-05
STK36	270.7438479	-1.218296851	0.223463949	-5.451872023	4.98E-08	5.43E-07
CYP27A1	97.67384741	-1.234371105	0.260080155	-4.746118009	2.07E-06	1.66E-05
PRKAG3	11.96261449	-2.173374251	0.758804624	-2.864207971	0.004180534	0.014121443
WNT10A	26.6205493	2.994657953	0.54950792	5.449708441	5.05E-08	5.49E-07
LOC107984111	7.805001287	2.436490928	0.914579281	2.664056554	0.007720458	0.023701024
NHEJ1	120.0543639	0.693256125	0.283323815	2.446868529	0.014410339	0.040039829
ZFAND2B	70.46958048	0.89302575	0.31372341	2.846538448	0.004419739	0.014792411
ABCB6	123.651451	0.963503499	0.315650802	3.052434824	0.00226993	0.008370132
ATG9A	267.2718889	1.212712014	0.254490502	4.76525451	1.89E-06	1.52E-05
TUBA4A	415.5024988	3.74296279	0.266063609	14.06792462	5.98E-45	1.16E-42
DNAJB2	280.7016389	0.709331293	0.265235094	2.67434932	0.007487441	0.023120143
SPEG	250.8576277	-2.073082058	0.235838538	-8.790259951	1.49E-18	5.74E-17
OBSL1	403.5121761	-1.850904552	0.235021158	-7.875480535	3.39E-15	9.56E-14
INHA	5.905028113	-3.738499738	1.42215712	-2.62875296	0.008569859	0.025868416
LOC105373891	3.939791305	5.945491959	1.53970433	3.861450438	1.13E-04	6.03E-04
EPHA4	288.9228605	1.884329194	0.381804796	4.935320905	8.00E-07	7.00E-06
PAX3	24.7280076	4.220738649	0.72969419	5.784256895	7.28E-09	9.03E-08
LOC107985991	2.020473256	5.486389765	1.98825943	2.759393307	0.005790879	0.018623669
SGPP2	292.2188924	3.299434419	0.482537926	6.837668593	8.05E-12	1.52E-10
ACSL3	764.1687628	-0.44256519	0.185679392	-2.383491171	0.017149296	0.046215129
WDFY1	649.5974752	0.995623354	0.188134461	5.292083921	1.21E-07	1.22E-06
SERPINE2	248.4647025	1.118144898	0.310594532	3.600014757	3.18E-04	0.001516739
MFF	273.6245748	0.517558894	0.191636222	2.700736256	0.006918618	0.021632525
AGFG1	919.8885996	0.60850068	0.138883983	4.381359645	1.18E-05	8.00E-05
SLC19A3	93.75555043	-1.208274597	0.472218059	-2.558721704	0.010505781	0.030702921
CCL20	8.064538287	5.579934111	1.171483662	4.763134383	1.91E-06	1.54E-05
SPHKAP	11.61306477	-4.73829335	1.432419489	-3.30789506	9.40E-04	0.003888783
TRIP12	2935.288328	0.566635713	0.161079528	3.517738848	4.35E-04	0.001995587
FBXO36	62.68232024	-1.926871285	0.578534667	-3.330606438	8.67E-04	0.003630597
LOC105373924	9.050126824	-4.373335073	1.616692148	-2.705113079	0.006828114	0.021390613
CAB39	864.837708	1.407753015	0.181352047	7.762542716	8.32E-15	2.24E-13
C2orf72	10.12253898	-3.637124182	1.326078152	-2.742767593	0.006092379	0.019431918
PSMD1	702.5960196	0.587610149	0.194462452	3.021715204	0.002513469	0.009138493
HTR2B	118.771558	0.71862382	0.244405938	2.940287889	0.003279074	0.011496054
ARMC9	458.4449424	-1.166062708	0.335041828	-3.480349651	5.01E-04	0.002257855
NCL	2865.583694	-0.951680767	0.133989244	-7.102665411	1.22E-12	2.56E-11
PTMA	3840.193191	-1.156712309	0.161617077	-7.15711688	8.24E-13	1.75E-11
EFHD1	1082.539416	-6.481505971	0.390108717	-16.61461458	5.46E-62	2.19E-59
SNORC	40.72444569	-1.138519995	0.411784111	-2.764846834	0.005694953	0.018365941
NGEF	26.76967549	2.046859025	0.708394554	2.8894336	0.003859365	0.013211943
NEU2	4.592900405	6.677080923	1.645213482	4.058489062	4.94E-05	2.88E-04
DGKD	334.3294149	-1.053370091	0.202270433	-5.207731432	1.91E-07	1.87E-06
ARL4C	440.5700106	1.081234972	0.221068536	4.890949161	1.00E-06	8.59E-06
LOC105373936	13.72962244	-5.966586247	1.320845309	-4.517248315	6.26E-06	4.50E-05
SH3BP4	680.6902871	-1.194406555	0.17953675	-6.652713474	2.88E-11	4.98E-10
AGAP1	792.7579268	-1.105809805	0.268946294	-4.111638005	3.93E-05	2.35E-04
LOC105373942	239.1915029	-0.876212259	0.324070536	-2.703770198	0.006855768	0.021463484
LOC105373944	4.450376747	5.613206476	2.232805377	2.513970333	0.011938048	0.034225392
IQCA1	65.26415758	-1.831832964	0.434856032	-4.212504438	2.53E-05	1.59E-04
LOC105373945	40.90755362	-1.122894433	0.452748345	-2.480173465	0.013131848	0.037060757
ACKR3	108.36951	1.396485512	0.440345994	3.17133693	0.00151739	0.00589509
LOC105373950	54.59004916	-1.240233974	0.347218107	-3.571916185	3.54E-04	0.001668039
LOC105373957	12.688847	-5.85284806	1.560951647	-3.749538348	1.77E-04	9.02E-04
MLPH	2873.033721	-5.674756661	0.360314277	-15.74946379	6.93E-56	2.20E-53
RAB17	99.57749355	-3.412917353	0.615906787	-5.541288754	3.00E-08	3.39E-07
RAMP1	26.5175396	-1.510755413	0.539927158	-2.798072649	0.005140855	0.016816543
UBE2F	104.363182	1.695915103	0.271212677	6.25308199	4.02E-10	5.99E-09
ILKAP	181.4635467	1.060905889	0.200557715	5.289778499	1.22E-07	1.24E-06
PER2	762.9339079	-0.896025047	0.32991885	-2.715895276	0.006609682	0.020791646
TRAF3IP1	411.1040671	-1.336498877	0.285783647	-4.67661075	2.92E-06	2.26E-05
HDAC4	876.3064721	1.256725467	0.220327351	5.703901318	1.17E-08	1.41E-07
MGC16025	28.24530608	1.364817766	0.383728834	3.556724558	3.76E-04	0.001752297
LOC100130449	65.64112728	-1.768176291	0.454366457	-3.8915203	9.96E-05	5.42E-04
ANKMY1	411.3135799	-1.19431731	0.259245821	-4.606891266	4.09E-06	3.05E-05
RNPEPL1	254.8471854	0.504500829	0.174671728	2.888279833	0.003873551	0.013247512
CAPN10-DT	46.03309426	0.87865599	0.37024014	2.373205647	0.017634443	0.047324157
KIF1A	13.64729926	-2.143762432	0.879163772	-2.438410794	0.014751999	0.040840502
SNED1	563.7276137	-1.56427839	0.415611061	-3.763803556	1.67E-04	8.57E-04
MTERF4	354.1516072	-0.879020035	0.261321825	-3.363745203	7.69E-04	0.003273056
SEPTIN2	2122.713605	0.458710373	0.151301282	3.031767918	0.002431261	0.008881872
LOC105373975	62.62084971	-1.135757363	0.432280369	-2.627362804	0.008604953	0.025961517
D2HGDH	437.4052676	-0.856012922	0.164836834	-5.193092461	2.07E-07	2.01E-06
CHL1	201.9148712	2.00813394	0.469949645	4.273083212	1.93E-05	1.25E-04
CHL1-AS1	3.454007013	3.361173615	1.317845075	2.5505074	0.010756624	0.031312389
LINC01266	14.72881567	-3.150496126	0.910988439	-3.45832723	5.44E-04	0.002423464
LOC107986058	36.97907699	-6.425350768	1.329738865	-4.832039536	1.35E-06	1.13E-05
CNTN4	74.11938334	-1.93872128	0.387429081	-5.004067519	5.61E-07	5.01E-06
LOC100130207	42.58075712	-1.971688526	0.485091332	-4.064571757	4.81E-05	2.82E-04
LRRN1	164.6105186	-3.545323135	0.440962514	-8.039964904	8.99E-16	2.71E-14
LOC107986007	5.781438451	-3.705443828	1.401380196	-2.644138855	0.008189905	0.024893765
SETMAR	323.1302391	-1.539407807	0.180945929	-8.507556996	1.78E-17	6.22E-16
ITPR1	955.0488285	-1.041800406	0.19507965	-5.340384844	9.27E-08	9.63E-07
EGOT	100.1644517	-2.794908947	0.342421692	-8.162184271	3.29E-16	1.03E-14
ARL8B	833.701464	1.213358195	0.168511122	7.200463557	6.00E-13	1.30E-11
EDEM1	934.4537952	1.298229813	0.281216046	4.616485558	3.90E-06	2.93E-05
GRM7	9.641093216	-3.531461284	1.18991198	-2.967834044	0.002999062	0.010670563
LMCD1-AS1	11.23259241	-2.345342038	0.860241315	-2.726376888	0.006403384	0.020246991
LMCD1	655.9302001	-2.255293455	0.268942354	-8.385787589	5.04E-17	1.70E-15
OXTR	462.433729	-6.854616683	0.490945141	-13.96208274	2.66E-44	4.99E-42
LOC107986061	68.50950058	-1.947315819	0.373070626	-5.21969751	1.79E-07	1.77E-06
LOC107984112	95.35623145	-1.324696166	0.290361353	-4.562233065	5.06E-06	3.71E-05
SETD5	2980.233748	-0.353273876	0.105614176	-3.344947516	8.23E-04	0.0034753
LHFPL4	26.53966439	-3.683704212	0.830033701	-4.438017648	9.08E-06	6.33E-05
BRPF1	267.6110672	-0.743937503	0.192117271	-3.872309348	1.08E-04	5.80E-04
OGG1	182.0490314	-1.279065537	0.223814064	-5.714857752	1.10E-08	1.32E-07
ARPC4	306.8567403	1.031670563	0.248177809	4.156981507	3.22E-05	1.97E-04
TTLL3	146.7754329	-2.104789515	0.305306922	-6.894011774	5.42E-12	1.05E-10
CIDEC	26.97171861	-6.940819623	1.241210726	-5.59197522	2.25E-08	2.59E-07
CRELD1	175.5801168	-1.645945321	0.325333431	-5.059256634	4.21E-07	3.84E-06
PRRT3	105.0378908	-2.282346675	0.298268777	-7.651979852	1.98E-14	5.18E-13
PRRT3-AS1	29.12974401	-1.695992808	0.585820068	-2.895074616	0.003790684	0.013018786
EMC3-AS1	123.668358	-1.594461095	0.312996581	-5.094180548	3.50E-07	3.25E-06
FANCD2	151.948109	0.616984287	0.245071071	2.517572894	0.011816652	0.033921149
BRK1	408.9392153	1.066388644	0.225075088	4.737923922	2.16E-06	1.72E-05
IRAK2	63.00557279	2.057268082	0.414792436	4.959753124	7.06E-07	6.22E-06
TATDN2	538.1411766	0.632405577	0.150883573	4.191348084	2.77E-05	1.72E-04
SEC13	326.1499442	0.610384706	0.154229205	3.957646699	7.57E-05	4.23E-04
SLC6A11	162.0535107	3.730768424	0.849817994	4.390079346	1.13E-05	7.71E-05
LOC105376950	22.6020447	3.962291194	1.031376378	3.841750963	1.22E-04	6.48E-04
HRH1	139.016943	1.674395291	0.407456879	4.109380346	3.97E-05	2.37E-04
LOC105376951	29.57353072	1.383778861	0.53755325	2.574217273	0.010046716	0.029577154
LOC102723663	51.44454886	1.401994836	0.59562402	2.353825213	0.018581346	0.049430872
SYN2	37.99414267	-1.992118645	0.55750778	-3.573257122	3.53E-04	0.001660796
PPARG	128.8281717	-1.547298264	0.446904679	-3.462255683	5.36E-04	0.002396234
TSEN2	178.1733399	-0.676716712	0.245826989	-2.752816991	0.005908492	0.01893958
MKRN2	189.9103241	0.747469553	0.193078967	3.871315264	1.08E-04	5.82E-04
RAF1	592.6877262	0.597799796	0.135422527	4.414330552	1.01E-05	6.98E-05
TMEM40	162.9866897	4.765371763	0.548870138	8.682147988	3.88E-18	1.44E-16
IQSEC1	1001.666179	-0.979808807	0.162193072	-6.041002824	1.53E-09	2.10E-08
HDAC11	128.4495008	-1.328790958	0.382819494	-3.47106398	5.18E-04	0.002328798
WNT7A	16.05179439	5.235623316	0.833085125	6.284619853	3.29E-10	4.96E-09
TPRXL	17.41441973	3.228125139	0.844153411	3.824097726	1.31E-04	6.92E-04
LOC112268445	144.4703178	4.101774972	0.302197168	13.57317477	5.78E-42	9.60E-40
CHCHD4	47.19048782	1.085252732	0.4025602	2.695876869	0.007020361	0.021905787
TMEM43	702.4514667	0.877381907	0.171676833	5.110659899	3.21E-07	3.00E-06
XPC-AS1	39.83113027	-1.461789585	0.539317528	-2.710443309	0.006719333	0.021101246
LSM3	224.6950855	-0.701844996	0.244746179	-2.867644341	0.004135401	0.013992204
SLC6A6	265.5705101	1.088336298	0.324796342	3.350826829	8.06E-04	0.003413564
GRIP2	80.03797585	1.309832086	0.409349292	3.199790769	0.001375274	0.005419675
C3orf20	48.45927107	-1.839828326	0.479516259	-3.836842424	1.25E-04	6.60E-04
EAF1	393.3027506	0.992044605	0.183166516	5.416080561	6.09E-08	6.54E-07
LOC105376964	21.23240516	-1.624848837	0.652812418	-2.488998054	0.012810367	0.036308672
BTD	500.6078511	-1.159546469	0.165907801	-6.989101545	2.77E-12	5.55E-11
LOC101927647	226.4542334	-0.960233101	0.333007003	-2.883522244	0.003932549	0.0134211
LOC107986064	32.12313836	-1.822387038	0.51574292	-3.533518283	4.10E-04	0.001892583
GALNT15	198.3969898	0.893448638	0.207584824	4.304017124	1.68E-05	1.10E-04
DPH3	131.0511941	0.97104787	0.315312506	3.079636399	0.002072534	0.00773685
LOC107986066	2.401906893	5.211158304	2.029323671	2.567928606	0.010230822	0.030017867
LOC105376982	6.096252829	-3.785222181	1.443159956	-2.62287085	0.008719232	0.026264132
RAB5A	598.130883	0.880801203	0.163729951	5.379597309	7.47E-08	7.87E-07
PP2D1	41.13879492	1.54083637	0.420960717	3.660285403	2.52E-04	0.00123238
KAT2B	397.5810642	2.068599353	0.19292956	10.72204466	8.02E-27	5.61E-25
SGO1	41.89166412	1.491643111	0.341642803	4.366089659	1.26E-05	8.51E-05
NR1D2	675.1345576	0.990826323	0.357867087	2.768699218	0.005628057	0.018177811
THRB	347.8017945	-0.948627318	0.272071717	-3.486681122	4.89E-04	0.00221038
RARB	92.45751859	-1.378991653	0.374932539	-3.677972724	2.35E-04	0.001159761
NEK10	1082.82747	-3.24084962	0.292740912	-11.0707096	1.74E-28	1.43E-26
LOC105377004	12.03366414	-3.272925365	1.133576854	-2.887254934	0.003886192	0.013285165
LINC01967	3.537604836	6.298400454	1.55093111	4.061044629	4.89E-05	2.86E-04
CMC1	227.0198081	0.597582646	0.251755135	2.37366617	0.017612466	0.047273113
AZI2	116.4468306	1.204414051	0.283959859	4.24149404	2.22E-05	1.42E-04
RBMS3	604.8544806	-1.228975585	0.231961662	-5.298184073	1.17E-07	1.19E-06
TGFBR2	1469.470627	0.460588705	0.184613757	2.49487748	0.012600063	0.035762395
STT3B	1319.261635	0.631857313	0.188585012	3.350517135	8.07E-04	0.003416791
OSBPL10	296.5430648	1.198514156	0.286391891	4.184874622	2.85E-05	1.77E-04
OSBPL10-AS1	9.792934363	1.609155892	0.630294541	2.5530221	0.010679272	0.031146602
GPD1L	247.8368637	-0.671909199	0.275487223	-2.438984975	0.014728581	0.040798786
CMTM8	56.16379446	-1.623101069	0.416462966	-3.897347904	9.73E-05	5.30E-04
CMTM6	797.7205345	1.017967493	0.20812811	4.891062024	1.00E-06	8.58E-06
CNOT10	195.0774752	0.45554303	0.191746508	2.37575659	0.017513011	0.047075853
TMPPE	138.8133594	0.695267807	0.254930721	2.727281371	0.006385856	0.02020904
CLASP2	630.1714083	0.3893107	0.160679647	2.422899904	0.015397169	0.042246524
LINC01811	6.288734831	-3.833087774	1.397020138	-2.743759858	0.006073995	0.019386155
LOC102724048	4.243271288	-4.27181948	1.437639804	-2.971411523	0.002964343	0.010560876
ARPP21	10.89593503	-2.666002813	0.972260087	-2.742067527	0.006105379	0.019460895
TRANK1	721.7596861	0.939168243	0.251811191	3.729652525	1.92E-04	9.69E-04
LRRFIP2	531.0718199	0.546638995	0.193903863	2.819123804	0.004815494	0.015922808
C3orf35	308.8536033	-0.731614053	0.247336875	-2.957965951	0.003096763	0.010975023
ITGA9	363.5440677	1.039684054	0.291165523	3.570766354	3.56E-04	0.001673766
ITGA9-AS1	14.54904461	1.614235489	0.669041927	2.412756844	0.015832378	0.043204777
CTDSPL	458.8416295	0.403327088	0.15622479	2.581709902	0.009831219	0.029026691
PLCD1	144.9034691	2.00115472	0.25580802	7.822877181	5.16E-15	1.42E-13
ACAA1	137.9841986	0.759873058	0.28042209	2.709747503	0.006733445	0.021134221
MYD88	512.4697627	0.985299029	0.232394792	4.239763817	2.24E-05	1.42E-04
OXSR1	604.2221297	1.304531338	0.15290081	8.531879864	1.44E-17	5.11E-16
XYLB	281.17812	-1.634566115	0.370687626	-4.409551335	1.04E-05	7.12E-05
ACVR2B-AS1	29.43215342	-3.576916552	0.770668522	-4.641316534	3.46E-06	2.63E-05
EXOG	199.4073806	0.693757877	0.286604967	2.420606611	0.015494635	0.04246813
TTC21A	100.0046637	-1.490634669	0.399521106	-3.731053619	1.91E-04	9.64E-04
CSRNP1	297.9541257	-0.867493276	0.205250709	-4.226505624	2.37E-05	1.50E-04
LOC101928263	48.99713136	-4.106816046	0.625953009	-6.560901515	5.35E-11	8.91E-10
XIRP1	38.57375518	-4.583514336	0.848370644	-5.402726239	6.56E-08	6.99E-07
CCR8	17.63788305	2.490103711	0.822502328	3.027473147	0.002466076	0.00899698
RPSA	827.5319149	1.931804466	0.286676155	6.738629743	1.60E-11	2.91E-10
SNORA62	149.133793	-2.175899248	0.454741521	-4.784914388	1.71E-06	1.39E-05
ENTPD3	96.81779725	1.255205542	0.491839248	2.552064619	0.010708666	0.031209973
ZNF620	66.69706178	-1.031672971	0.29147987	-3.539431279	4.01E-04	0.00185667
ZNF621	595.1849797	-0.643765816	0.17107284	-3.763109421	1.68E-04	8.59E-04
LOC105377043	29.55192404	-1.825861549	0.622065026	-2.935161878	0.003333737	0.011649244
CTNNB1	1992.504569	0.33243375	0.123576282	2.69010965	0.007142855	0.02222555
LOC105377046	60.57563164	-1.2803244	0.380053447	-3.368800917	7.55E-04	0.00322203
TRAK1	1263.424619	0.591918707	0.21308921	2.777797648	0.005472869	0.017741071
VIPR1	212.718202	1.028606288	0.408802873	2.51614251	0.01186472	0.034051132
SS18L2	52.8013071	1.6822624	0.362929733	4.635228933	3.57E-06	2.70E-05
LOC101928323	32.46649907	1.818944723	0.444451186	4.092563552	4.27E-05	2.54E-04
HIGD1A	559.1530728	2.177490723	0.224261476	9.70960667	2.74E-22	1.41E-20
ACKR2	61.71283999	2.224244073	0.428967489	5.185111058	2.16E-07	2.09E-06
CYP8B1	24.69275898	1.822944857	0.496748663	3.669752922	2.43E-04	0.001192137
SNRK	358.0379053	0.918277121	0.205752023	4.463028388	8.08E-06	5.68E-05
ANO10	219.6940607	0.629029547	0.193263338	3.254779477	0.001134804	0.004580657
ABHD5	390.1584252	1.437654434	0.231806114	6.201969441	5.58E-10	8.15E-09
TCAIM	165.3566085	0.993555329	0.180973724	5.49005295	4.02E-08	4.43E-07
CDCP1	556.7583033	2.552134013	0.233886546	10.91184617	1.01E-27	7.61E-26
LARS2	186.8472778	0.681371602	0.253587816	2.686925626	0.007211301	0.022390044
LIMD1	619.9768766	-0.548382582	0.195377966	-2.806778025	0.005003971	0.016435812
SACM1L	348.8006046	0.67743528	0.170349058	3.976748017	6.99E-05	3.94E-04
CXCR6	110.7557441	1.110353271	0.394364958	2.815547496	0.00486942	0.01607718
CCR2	69.21107544	1.623192848	0.425735042	3.812683209	1.37E-04	7.20E-04
LINC02009	17.55067191	-1.969110413	0.728674662	-2.702317669	0.006885794	0.021540922
LTF	282.2120572	-4.79471316	0.367767707	-13.03734142	7.50E-39	1.10E-36
ALS2CL	737.8478845	3.460120398	0.268313216	12.89582542	4.75E-38	6.75E-36
PRSS50	7.721389295	-5.136098491	1.447756978	-3.547624753	3.89E-04	0.001807056
PTH1R	37.39915581	-1.720925081	0.511080822	-3.367226882	7.59E-04	0.00323765
NBEAL2	1509.349038	0.810957413	0.141818169	5.718289952	1.08E-08	1.30E-07
KIF9	73.16049682	-0.841846951	0.299534802	-2.810514652	0.004946234	0.016286769
KLHL18	229.679513	1.316869496	0.19561714	6.73187173	1.67E-11	3.04E-10
PTPN23	640.6041601	-1.421223517	0.148818303	-9.550058591	1.30E-21	6.31E-20
SCAP	394.9588923	0.438671009	0.173391399	2.529946769	0.011407983	0.032922784
MAP4	2893.466828	0.718131213	0.171558155	4.18593458	2.84E-05	1.76E-04
ZNF589	337.7125642	0.753553695	0.255262395	2.952074844	0.003156464	0.011152997
CCDC51	36.67292968	1.260730687	0.419140759	3.007893312	0.002630655	0.009507954
SHISA5	780.7185318	0.549717382	0.220011153	2.498588711	0.012468893	0.035456011
PFKFB4	155.2850225	2.576237583	0.473153654	5.444822333	5.19E-08	5.63E-07
UCN2	14.75058803	4.60201513	0.938615327	4.902983147	9.44E-07	8.12E-06
COL7A1	2038.53748	3.438356555	0.346698406	9.917428214	3.50E-23	1.91E-21
UQCRC1	262.1892354	0.91352928	0.23845254	3.831073812	1.28E-04	6.73E-04
SNORA94	30.86705417	3.359326213	0.583712559	5.755103541	8.66E-09	1.06E-07
SLC26A6	86.66148493	1.328636042	0.29060993	4.571887964	4.83E-06	3.55E-05
CELSR3	111.1894561	-1.067390367	0.446514271	-2.390495523	0.016825654	0.045508626
NCKIPSD	167.1525796	-1.274256859	0.299656077	-4.252397861	2.11E-05	1.35E-04
IP6K2	608.5436988	-0.560837605	0.172728984	-3.246922392	0.001166602	0.004697366
PRKAR2A	711.7788781	0.785754189	0.175507267	4.477046473	7.57E-06	5.36E-05
SLC25A20	49.09913289	0.878343008	0.32706537	2.685527386	0.007241544	0.02247252
P4HTM	116.9106912	-1.6575707	0.306262453	-5.412255684	6.22E-08	6.67E-07
WDR6	555.9962315	-0.777394039	0.168555405	-4.612097962	3.99E-06	2.99E-05
NDUFAF3	175.1181641	-1.315093127	0.260182585	-5.05450096	4.32E-07	3.93E-06
QRICH1	724.4946418	-0.684677606	0.162226051	-4.220515766	2.44E-05	1.54E-04
CCDC71	111.4741803	-0.755246773	0.310736118	-2.430508492	0.015077653	0.041553698
KLHDC8B	61.52251568	1.136972261	0.359244277	3.164900139	0.001551362	0.006013681
USP4	520.1629618	0.700850715	0.131480135	5.33046846	9.80E-08	1.01E-06
RHOA	2102.242067	0.744172933	0.123033196	6.04855403	1.46E-09	2.01E-08
AMT	175.1814997	-1.114559425	0.268713085	-4.147767594	3.36E-05	2.04E-04
DAG1	1191.440585	-0.926022623	0.140285253	-6.600997625	4.08E-11	6.94E-10
BSN	70.8100226	-2.046538866	0.383238571	-5.34011715	9.29E-08	9.64E-07
APEH	300.8064012	0.475428311	0.176139299	2.699160908	0.006951456	0.021729637
INKA1	14.69356459	1.624181463	0.562349566	2.888206128	0.003874459	0.013248762
MST1R	142.6085489	1.21527074	0.196172346	6.194913647	5.83E-10	8.48E-09
RBM6	1412.173521	-0.472043549	0.155404014	-3.037524821	0.002385298	0.008742751
SEMA3F	468.5635483	0.489960779	0.19089882	2.5665993	0.010270121	0.030122174
GNAI2	1364.997996	-0.581834258	0.176862333	-3.289757906	0.001002736	0.004112801
SEMA3B	212.4789898	-3.019923858	0.264334931	-11.42461136	3.15E-30	2.89E-28
NAA80	34.02290588	-2.598910665	0.508924087	-5.106676483	3.28E-07	3.05E-06
HYAL1	92.16381788	1.672988079	0.391842899	4.269537829	1.96E-05	1.27E-04
RASSF1	156.4843197	0.68025732	0.262150932	2.594907125	0.009461648	0.028112212
ZMYND10	23.39739443	-3.50370369	0.957086621	-3.660801031	2.51E-04	0.001230149
CYB561D2	43.38671115	0.981028583	0.414950261	2.364207652	0.018068682	0.048301622
CACNA2D2	64.9976094	-2.480779036	0.394778055	-6.28398414	3.30E-10	4.98E-09
HEMK1	416.0734577	-0.838382975	0.256731248	-3.265605499	0.001092303	0.00443401
CISH	340.4399893	-1.753716273	0.193432512	-9.066295313	1.23E-19	5.25E-18
MAPKAPK3	289.070052	1.064596993	0.203415536	5.233607097	1.66E-07	1.65E-06
DOCK3	73.46097282	1.139033098	0.298439554	3.816629141	1.35E-04	7.11E-04
TEX264	143.5292079	0.621269966	0.218323697	2.845636891	0.00443227	0.01483232
PARP3	141.0296658	-1.421302292	0.266546548	-5.332285503	9.70E-08	1.00E-06
ABHD14B	273.0749891	-2.079316316	0.328103476	-6.337379715	2.34E-10	3.59E-09
ABHD14A	31.00020515	-2.115328389	0.530332165	-3.988685826	6.64E-05	3.77E-04
DUSP7	374.0560299	2.538897875	0.245729907	10.33206704	5.05E-25	3.13E-23
LINC00696	20.68973141	3.44921592	0.715333075	4.821832008	1.42E-06	1.18E-05
WDR82	870.1084919	1.121665739	0.151723887	7.392809126	1.44E-13	3.40E-12
SEMA3G	134.1983293	-1.024800846	0.26579889	-3.855549762	1.15E-04	6.16E-04
STAB1	1024.627281	1.468046668	0.209029089	7.023169247	2.17E-12	4.41E-11
ITIH4	90.13418746	-0.676961997	0.255850136	-2.645931746	0.008146625	0.02477146
STIMATE	217.0575702	0.519013456	0.21537674	2.409793441	0.015961554	0.043520508
PRKCD	317.9782772	-0.632849718	0.17766252	-3.562089047	3.68E-04	0.001722132
CACNA1D	566.6642026	-5.153223095	0.507056121	-10.16302314	2.90E-24	1.71E-22
CHDH	126.1556589	-3.423804057	0.365928882	-9.356473973	8.24E-21	3.85E-19
IL17RB	25.78175441	-2.93661573	0.722058672	-4.067004308	4.76E-05	2.79E-04
ACTR8	303.6314011	0.590296647	0.169155411	3.489670489	4.84E-04	0.002189043
SELENOK	85.12007535	1.509787987	0.25133012	6.007190809	1.89E-09	2.56E-08
CACNA2D3	61.34713951	3.655892288	0.397529463	9.19653166	3.70E-20	1.62E-18
LOC107986088	4.220240941	6.042771874	1.37183724	4.404875225	1.06E-05	7.25E-05
ESRG	31.37114101	4.396632703	0.894141776	4.917153883	8.78E-07	7.62E-06
CACNA2D3-AS1	15.76633486	4.698135886	0.955854955	4.915113803	8.87E-07	7.68E-06
LRTM1	12.43429767	3.402674529	0.916245213	3.713716022	2.04E-04	0.001023242
LOC107986089	5.843193894	3.152000532	1.167492373	2.69980396	0.006938035	0.021690459
WNT5A	897.4039474	2.662702368	0.271376788	9.811827992	1.00E-22	5.28E-21
CCDC66	290.7546438	-0.548003107	0.206883369	-2.648850453	0.008076606	0.024598356
TASOR	1047.634558	0.524357502	0.134855353	3.888295798	1.01E-04	5.48E-04
ARHGEF3	412.5544699	0.577983905	0.214339637	2.696579653	0.007005564	0.021878061
IL17RD	254.7081829	-0.935377897	0.249747816	-3.745289596	1.80E-04	9.16E-04
LOC105377101	28.84802922	-1.537925264	0.555427509	-2.768903663	0.005624526	0.018170002
DNAH12	25.18421286	-2.103580703	0.598099427	-3.517108706	4.36E-04	0.001999205
PDE12	435.9375558	0.490882059	0.176105003	2.787439603	0.005312636	0.017306624
ARF4	597.0034214	1.034730003	0.200442556	5.162227145	2.44E-07	2.34E-06
SLMAP	932.5084199	0.437649681	0.126284745	3.46557837	5.29E-04	0.002368966
FLNB-AS1	155.0106239	1.095377501	0.241512454	4.535490748	5.75E-06	4.16E-05
DNASE1L3	26.4324576	5.159420937	0.86708144	5.95033027	2.68E-09	3.55E-08
ABHD6	68.6961023	1.643396952	0.280111445	5.866939683	4.44E-09	5.69E-08
LOC105377106	20.97274892	1.356812997	0.470618596	2.883041616	0.003938554	0.013432212
ACOX2	75.06568843	-1.813112045	0.417923601	-4.338381559	1.44E-05	9.54E-05
LOC107984079	55.26406012	-1.854134605	0.374610762	-4.949496365	7.44E-07	6.54E-06
FAM3D	17.64488399	2.827926384	0.659882478	4.285500039	1.82E-05	1.19E-04
FHIT	39.23541198	-1.210889742	0.50098595	-2.417013375	0.015648442	0.042808039
C3orf14	73.86218327	-1.155075836	0.454624924	-2.54072264	0.011062364	0.03204583
SYNPR	3.844914758	-4.128902693	1.428117566	-2.891150414	0.003838344	0.013158419
PSMD6	237.9815966	0.660556996	0.195064122	3.386358231	7.08E-04	0.003047788
PRICKLE2-AS1	63.96586631	-1.640272588	0.38361006	-4.275885228	1.90E-05	1.23E-04
PRICKLE2	935.3694209	-1.138414347	0.167939108	-6.778732859	1.21E-11	2.24E-10
PRICKLE2-AS2	23.63122874	-1.700911398	0.527250255	-3.226003937	0.001255316	0.005013262
PRICKLE2-AS3	75.38461593	-1.611254952	0.33882183	-4.75546382	1.98E-06	1.59E-05
ADAMTS9	551.8437892	-0.843454798	0.35160959	-2.398839	0.016447144	0.044647993
ADAMTS9-AS2	73.38301406	-1.415448965	0.360109546	-3.930606614	8.47E-05	4.69E-04
MAGI1	602.3935655	-0.615852147	0.211378612	-2.913502659	0.003573988	0.012370211
LRIG1	193.2888883	-2.067054218	0.222460466	-9.291782278	1.52E-20	7.01E-19
SUCLG2-AS1	14.67483375	-1.699295935	0.715570375	-2.374743274	0.01756116	0.047163761
TMF1	600.4632368	0.5038209	0.128786518	3.912062431	9.15E-05	5.02E-04
UBA3	290.5632076	0.577095732	0.19437387	2.96899852	0.00298772	0.010636406
FRMD4B	535.3724961	1.597096582	0.202092123	7.902814591	2.73E-15	7.76E-14
MITF	185.335208	-0.878968578	0.339446794	-2.589414876	0.009613919	0.028502236
FOXP1	1605.515947	-0.662970718	0.142153738	-4.6637586	3.10E-06	2.39E-05
EIF4E3	381.2011045	0.83800517	0.198173541	4.228643076	2.35E-05	1.49E-04
GPR27	19.9261428	-1.885227546	0.596769123	-3.159056783	0.001582806	0.006121973
PROK2	5.561967629	6.449152862	1.419028339	4.544766785	5.50E-06	4.00E-05
GXYLT2	346.4075282	-1.517594781	0.376294689	-4.03299548	5.51E-05	3.18E-04
PPP4R2	444.0048744	0.770210097	0.159663142	4.823969298	1.41E-06	1.17E-05
PDZRN3	247.4755445	-0.942996936	0.273774837	-3.444425161	5.72E-04	0.002532628
ZNF717	205.7626082	-1.119823228	0.337998282	-3.313103318	9.23E-04	0.003827454
ROBO1	658.8858173	1.057974328	0.382065996	2.769087905	0.005621347	0.018162132
CHMP2B	226.8630279	1.024686412	0.203688758	5.030647854	4.89E-07	4.41E-06
CGGBP1	635.4503634	0.971105386	0.139906972	6.941079292	3.89E-12	7.68E-11
ZNF654	306.8068109	1.06813194	0.160825482	6.641559065	3.10E-11	5.36E-10
C3orf38	166.3574694	0.602481372	0.197813653	3.045701663	0.00232138	0.008543821
EPHA3	93.83066692	2.816996377	0.334498937	8.421540585	3.72E-17	1.27E-15
STX19	33.30335443	1.22555343	0.451129183	2.716635225	0.006594925	0.020755916
CRYBG3	911.1008689	1.045287143	0.273760172	3.818258649	1.34E-04	7.07E-04
LOC105373994	75.22440777	1.126077192	0.356220399	3.1611811	0.001571308	0.006084241
CLDND1	448.3829166	0.919039335	0.178184195	5.157805034	2.50E-07	2.39E-06
GPR15	31.32131764	6.049472573	1.966149103	3.076812722	0.002092267	0.007802166
CPOX	141.782445	0.99444697	0.246100292	4.040819946	5.33E-05	3.09E-04
ST3GAL6	129.9089524	1.113629844	0.301260079	3.696572902	2.19E-04	0.001085273
FILIP1L	970.9225291	-0.949771008	0.287360604	-3.305153852	9.49E-04	0.003921707
LOC105374009	49.64507341	-0.978636828	0.36942959	-2.649048302	0.008071879	0.024590091
TBC1D23	398.6790577	1.219896967	0.183769263	6.638199148	3.18E-11	5.46E-10
TMEM45A	239.3785033	3.626248719	0.484767307	7.480390421	7.41E-14	1.81E-12
ABI3BP	938.1168055	-2.663063582	0.334335925	-7.965233105	1.65E-15	4.78E-14
ZBTB11	396.5895093	0.668876091	0.192698328	3.471104803	5.18E-04	0.002328798
CEP97	191.324514	0.669943446	0.232086587	2.886609921	0.003894167	0.013306841
ZPLD1	6.686160255	-4.928625489	1.918906544	-2.568455198	0.010215292	0.02998108
LOC105374029	11.60590229	-3.80981989	1.352912242	-2.816014057	0.004862354	0.016056021
LINC00636	4.068033042	5.47096149	1.523913354	3.590073855	3.31E-04	0.001569344
CD47	1708.579442	1.164742343	0.196319742	5.932884449	2.98E-09	3.92E-08
CIP2A	107.8980564	0.742578618	0.234033683	3.172956175	0.001508953	0.005869779
ZBED2	60.8491158	1.680561651	0.554696751	3.029694419	0.002448013	0.008935082
PHLDB2	492.8062458	0.887298578	0.163844794	5.415482269	6.11E-08	6.56E-07
LOC105374040	27.01665272	2.191010661	0.482148798	4.54426241	5.51E-06	4.01E-05
ABHD10	104.6418766	0.729570835	0.234934067	3.105428026	0.001900039	0.007184034
ATG3	172.9575305	0.935014696	0.240198796	3.892670203	9.91E-05	5.39E-04
SLC35A5	182.0130838	1.045486121	0.182511139	5.728341448	1.01E-08	1.23E-07
CCDC80	3568.479796	-2.067141856	0.285352941	-7.244158225	4.35E-13	9.65E-12
LINC02042	15.26893795	4.991916822	1.253263735	3.983133542	6.80E-05	3.85E-04
CD200R1L-AS1	2.527496788	5.813430199	2.351413806	2.472312693	0.013424204	0.037724592
CD200R1L	6.626966466	5.694438117	1.562713984	3.643941358	2.68E-04	0.001302175
GTPBP8	60.25251096	0.839702057	0.297626928	2.821324212	0.004782584	0.015839716
NEPRO	310.0923864	0.456823237	0.185702364	2.45997535	0.013894656	0.038863356
BOC	363.2020028	-0.974889951	0.270610134	-3.602562611	3.15E-04	0.001503705
CFAP44	430.7923575	-0.915627025	0.143147605	-6.396383837	1.59E-10	2.49E-09
SPICE1	442.2450833	-0.586970371	0.19724912	-2.975781956	0.002922426	0.010429793
SIDT1	306.8657066	-1.534001025	0.545748543	-2.810820193	0.004941539	0.016273505
USF3	1374.869252	-0.681620966	0.128226728	-5.315747942	1.06E-07	1.09E-06
NAA50	1177.915336	1.214725524	0.151466945	8.019740028	1.06E-15	3.15E-14
ATP6V1A	623.0813762	1.682630751	0.158548313	10.61273195	2.60E-26	1.73E-24
GRAMD1C	86.49381053	1.660348879	0.299819784	5.537822937	3.06E-08	3.45E-07
CCDC191	386.3897791	-1.149208526	0.184604601	-6.225243138	4.81E-10	7.08E-09
TIGIT	181.2706913	1.596836371	0.572180426	2.790791678	0.00525793	0.017155994
ZBTB20-AS4	11.02436647	2.324949256	0.759708718	3.060316673	0.002211031	0.008171448
LOC105374058	7.103485611	7.303283669	1.337184101	5.461688981	4.72E-08	5.16E-07
POGLUT1	215.4317547	0.899103758	0.338744067	2.654227323	0.007949026	0.024285486
TIMMDC1	263.2930973	0.637820768	0.231825712	2.751294337	0.005936028	0.019008492
CD80	44.41520552	2.030874735	0.508725091	3.99208683	6.55E-05	3.72E-04
POPDC2	30.65171138	-1.277801988	0.533983395	-2.392962029	0.016712971	0.045259658
CFAP91	48.80253135	-3.416899966	0.562394266	-6.075630876	1.24E-09	1.71E-08
LOC107986119	36.71352718	-1.147812876	0.420791671	-2.727746184	0.006376865	0.020189275
LRRC58	724.9526837	0.788571217	0.177731191	4.43687577	9.13E-06	6.36E-05
HGD	24.39902757	-2.672829148	0.780512391	-3.424454475	6.16E-04	0.002703605
POLQ	166.858854	1.377355569	0.236018834	5.835786698	5.35E-09	6.78E-08
ILDR1	28.46848742	-1.33716713	0.490540898	-2.725903455	0.006412575	0.020273431
CSTA	1981.055147	7.415217689	0.710081656	10.44276757	1.58E-25	1.01E-23
FAM162A	133.1146514	1.582677038	0.273498344	5.786788366	7.17E-09	8.90E-08
PARP14	2779.4431	1.429995287	0.418191962	3.419471003	6.27E-04	0.002748049
SLC49A4	235.9298247	0.429600113	0.162917809	2.636913153	0.008366425	0.025345163
SEC22A	140.063287	1.17849414	0.204812903	5.754003393	8.72E-09	1.07E-07
ADCY5	134.1510693	-2.482485913	0.374571245	-6.627540016	3.41E-11	5.84E-10
HACD2	574.7924021	0.812766067	0.144236794	5.634942681	1.75E-08	2.06E-07
MYLK	1152.229443	-1.049574704	0.124484015	-8.431401444	3.42E-17	1.17E-15
LOC105369194	44.5429604	-0.953557687	0.348650936	-2.734992477	0.00623817	0.019812178
CCDC14	1158.660407	-0.768334168	0.197541514	-3.889482016	1.00E-04	5.46E-04
ROPN1	4.077619782	-4.21451578	1.540172912	-2.736391315	0.006211711	0.019740587
UMPS	193.1317715	0.820162054	0.173497962	4.727214351	2.28E-06	1.80E-05
SLC12A8	105.0215569	-1.255945442	0.383230439	-3.277259096	0.001048201	0.004277019
SNX4	163.772684	0.597821339	0.224033761	2.668443074	0.007620369	0.023476453
OSBPL11	224.2618573	0.711898559	0.176043946	4.043868453	5.26E-05	3.06E-04
ALDH1L1	14.4281405	-6.036372795	1.423460689	-4.240631892	2.23E-05	1.42E-04
KLF15	38.2744314	-3.947997316	0.992988131	-3.975875634	7.01E-05	3.95E-04
PLXNA1	781.2221679	0.631949008	0.173397696	3.644506381	2.68E-04	0.001299865
TPRA1	102.6049706	0.746638977	0.241573391	3.09073352	0.001996627	0.007503239
PODXL2	45.23086394	-1.87334147	0.443210896	-4.226749579	2.37E-05	1.50E-04
ABTB1	161.7603687	0.597898834	0.232013261	2.577002849	0.009966113	0.029372777
MGLL	456.282769	0.935985884	0.284280209	3.292476419	9.93E-04	0.004080096
LOC107986127	133.2178329	1.398311893	0.345699362	4.044878435	5.24E-05	3.04E-04
SEC61A1	1149.818067	1.131414829	0.155786194	7.262612927	3.80E-13	8.51E-12
GATA2	146.7456614	-0.949263116	0.275497109	-3.445637304	5.70E-04	0.002522749
GATA2-AS1	46.05499361	-1.20892337	0.36885757	-3.277480167	0.001047381	0.004274385
RPN1	819.5197818	0.648626193	0.188848251	3.434642315	5.93E-04	0.002614816
RAB7A	1700.312907	-0.70784116	0.181567612	-3.898499036	9.68E-05	5.27E-04
ACAD9	167.4644974	0.689043886	0.20373534	3.382053836	7.19E-04	0.003088875
RAB43	21.86155773	-2.312198939	0.649109999	-3.562106489	3.68E-04	0.001722132
CNBP	1962.909424	0.460190344	0.165578416	2.779289443	0.005447796	0.017669172
HMCES	130.8806157	0.954118865	0.222386874	4.290356027	1.78E-05	1.16E-04
H1-10-AS1	61.27737558	-2.3616091	0.438568526	-5.384812084	7.25E-08	7.66E-07
RPL32P3	124.9605958	-1.208195615	0.280447099	-4.308105236	1.65E-05	1.08E-04
EFCAB12	26.41354674	-3.428865846	1.034264791	-3.315268851	9.16E-04	0.003801152
IFT122	326.6818694	-1.566909853	0.242870815	-6.451618552	1.11E-10	1.77E-09
FAM86HP	31.35930204	-1.561255412	0.447810914	-3.486416617	4.90E-04	0.002212157
ATP2C1	692.7465313	1.060622574	0.162372716	6.532024598	6.49E-11	1.07E-09
NEK11	140.2117809	-1.562740659	0.373648835	-4.182377983	2.88E-05	1.78E-04
NUDT16	490.3702255	-1.317794191	0.247055473	-5.334001214	9.61E-08	9.92E-07
ACP3	72.1819543	3.304044589	0.396043419	8.342632214	7.27E-17	2.41E-15
DNAJC13	833.0391809	0.78772179	0.137394537	5.733283203	9.85E-09	1.20E-07
ACKR4	44.6914799	1.124740793	0.32730408	3.436378773	5.90E-04	0.002600112
CDV3	1862.020102	0.413674153	0.173773212	2.380540407	0.017287265	0.046556123
TF	33.29726807	-2.333831353	0.503069599	-4.639181851	3.50E-06	2.66E-05
SRPRB	196.2498484	1.120233642	0.264740775	4.23143598	2.32E-05	1.47E-04
SLCO2A1	332.0740792	1.729566808	0.35938839	4.812528332	1.49E-06	1.23E-05
AMOTL2	478.8022302	-0.782115725	0.150244024	-5.20563617	1.93E-07	1.89E-06
ANAPC13	141.9687732	0.643321612	0.249983201	2.573459373	0.010068747	0.029631299
CEP63	278.2681382	-0.62323556	0.193650915	-3.218345537	0.001289324	0.005130623
EPHB1	42.28226754	-1.621323161	0.452744096	-3.581102824	3.42E-04	0.001617633
PPP2R3A	657.3840806	0.527812867	0.210034237	2.512984903	0.011971446	0.034305038
STAG1	714.5167316	0.376941088	0.148992133	2.529939534	0.011408218	0.032922784
NCK1	178.1485358	1.248291546	0.294476421	4.239020368	2.24E-05	1.43E-04
IL20RB	309.799461	6.400552889	0.347334436	18.42763696	7.89E-76	4.82E-73
DBR1	74.30324127	0.985614046	0.280223631	3.517241001	4.36E-04	0.001998584
NME9	160.6831367	-1.01369417	0.242539563	-4.179500269	2.92E-05	1.80E-04
ESYT3	159.4051819	2.06297317	0.256717577	8.035963858	9.28E-16	2.80E-14
CEP70	316.5045805	-1.200413355	0.261049685	-4.598409518	4.26E-06	3.16E-05
PIK3CB	394.242359	0.740546389	0.251631072	2.942984677	0.003250645	0.011416045
CLSTN2	779.5042169	-3.541743274	0.987341742	-3.587150346	3.34E-04	0.001585498
LOC105374132	20.61816805	-5.578033674	1.618922584	-3.445522182	5.70E-04	0.002523285
CLSTN2-AS1	19.82192617	-2.924398881	1.213245717	-2.410392915	0.015935349	0.04346635
SPSB4	49.73805853	1.654089914	0.615755061	2.68627904	0.007225272	0.022430572
PXYLP1	102.6173859	-1.023877435	0.331444367	-3.089138143	0.002007381	0.007538556
ATP1B3	646.4148946	3.101471001	0.234931087	13.2016203	8.59E-40	1.30E-37
TFDP2	531.6493059	-0.803311068	0.207459142	-3.87214109	1.08E-04	5.81E-04
XRN1	1318.608062	0.995028403	0.239363647	4.156973767	3.22E-05	1.97E-04
ATR	573.5574596	0.503446923	0.169349979	2.972819527	0.002950779	0.010515621
TRPC1	260.7332714	-0.932273896	0.296318822	-3.14618521	0.001654152	0.006363667
PCOLCE2	19.72758072	-6.488187363	1.248494091	-5.196810631	2.03E-07	1.98E-06
CHST2	135.0249671	2.353513431	0.44932916	5.237838185	1.62E-07	1.61E-06
SLC9A9	221.0537193	1.706575561	0.339070009	5.033106779	4.83E-07	4.36E-06
SLC9A9-AS1	12.90330482	1.894053007	0.704453716	2.688683391	0.007173442	0.022298026
DIPK2A	214.7707401	1.400434505	0.220625142	6.347574417	2.19E-10	3.38E-09
PLSCR4	353.0278996	-0.668713274	0.215938545	-3.096775868	0.001956377	0.007371948
PLSCR1	383.8570668	0.754520118	0.277333363	2.720625134	0.006515861	0.020538833
ZIC4	9.05433423	-5.364133362	1.576724017	-3.402075002	6.69E-04	0.002905942
[truncated: 7,195 more rows]
